# Supplementary material for: Genome-Wide Analysis of Watermelon HSP20s and Their Expression Profiles and Subcellular Locations under Stresses
Source: Int J Mol Sci. 2018 Dec 20;20(1):12. doi: 10.3390/ijms20010012 (PMC6337729; doi:10.3390/ijms20010012)
Supplement: Supplementary file 1 [file ijms-20-00012-s001.zip]

Archive with 8 entries (8 files):
- Figure S1. domain structure of ClHSP20.tif
- Figure S2 Sublocation of ClHSP20 .tif
- Table S1.ClHSP20 basic information .xlsx
- Table S2. Similarity of HSP20s .xlsx
- Table S3. promoter analysis.xlsx
- Table S4. GO analysis .xlsx
- Table S5 Primers used in qRT-PCT and sublocation.pdf
- Table S6 The response pattern of ClHSP20 to hormones and stress.pdf
