# Supplementary material for: Genome-Wide Analysis of Watermelon HSP20s and Their Expression Profiles and Subcellular Locations under Stresses
Source: Int J Mol Sci. 2018 Dec 20;20(1):12. doi: 10.3390/ijms20010012 (PMC6337729; doi:10.3390/ijms20010012)
Supplement: Supplementary file 1 [file ijms-20-00012-s001.zip › Table S1.ClHSP20 basic information .xlsx]

## Sheet: Watermelon HSP20
Table S1.1 The basic information of ClHSP20 proteins in watermelon
Named	Loci	Location	Trends	Introns	Size(AA)	Subcellular localization	Molecular weight	Isoelectric point	Counterparter
ClHSP27.2	Cla000300	Chr0 : 23324715 .. 23325494	+	1	241	Chloroplast	27.199	6.67	AT4G27670
ClHSP18.9A	Cla018648	Chr0 : 23324715 .. 23325494	+	1	169	Golgi	18.8557	9.3	AT1G54400
ClHSP18.1A	Cla000040	Chr0 : 9270381 .. 9270860	-	0	159	Cytoplasmic	18.0855	6.35	AT5G59720
ClHSP15.9	Cla009144	Chr1 : 23224507 .. 23226188	+	1	141	Peroxisomal	15.92	8.01	AT5G37670
ClHSP23.1B	Cla019876	Chr2 : 26261199 .. 26262363	-	2	215	Chloroplast	23.1354	6.83	AT1G54850
ClHSP43.7	Cla019875	Chr2 : 26272576 .. 26274297	+	1	391	Nuclear	43.7173	5.19	AT1G54840
ClHSP57.4	Cla013295	Chr2 : 30609602 .. 30611110	+	0	502	Nuclear	57.3652	6.08	AT2G37570
ClHSP21.8	Cla003135	Chr2 : 34176826 .. 34178338	-	1	191	Golgi	21.7609	9.34	AT2G27140
ClHSP23	Cla016060	Chr2 : 7000180 .. 7001551	-	1	200	Chloroplast	22.9526	6.03	AT4G10250
ClHSP18.2	Cla008197	Chr3 : 1029373 .. 1029855	-	0	160	Cytoplasmic	18.2166	5.87	AT5G59720
ClHSP16.5	Cla008198	Chr3 : 1032315 .. 1032761	+	0	148	Nuclear	16.53	4.56	AT2G19310
ClHSP38.8	Cla011096	Chr3 : 25116515 .. 25119564	-	1	351	Cytoplasmic	38.79	9.47	AT5G20970
ClHSP13.7	Cla019390	Chr3 : 4803805 .. 4804296	+	1	124	Cytoplasmic	13.7239	6.73	AT4G21870
ClHSP23.6	Cla012124	Chr4 : 15868725 .. 15869738	+	1	211	Mitochondrial	23.5835	6.02	AT4G25200
ClHSP16	Cla018155	Chr4 : 19222596 .. 19223027	+	0	143	Cytoplasmic	15.9563	6.76	AT1G53540
ClHSP55.8	Cla018220	Chr4 : 19906766 .. 19908244	+	0	492	Nuclear	55.7951	5.85	AT2G37570
ClHSP16.1	Cla001268	Chr5 : 15080571 .. 15082035	-	1	142	Cytoplasmic	16.0525	6.16	AT1G53540
ClHSP17.4	Cla020854	Chr5 : 26216760 .. 26217230		0	156	Cytoplasmic	17.42	5.93	AT5G12020
ClHSP17.6A	Cla020853	Chr5 : 26219145 .. 26219618	-	0	157	Cytoplasmic	17.5531	6.11	AT5G12020
ClHSP39.8	Cla020460	Chr5 : 29674936 .. 29676601	+	1	369	Chloroplast	39.7808	5.83	AT5G04890
ClHSP27.5	Cla021620	Chr5 : 4728846 .. 4729580	+	0	244	Cytoplasmic	27.5314	5.17	AT3G22530
ClHSP26.3	Cla009996	Chr5: 32904720:32905521	-	1	234	Chloroplast	26.32	9.40	AT4G27670
ClHSP18.9B	Cla009418	Chr6 : 6854823 .. 6855332	-	0	169	Chloroplast	18.9215	7.94	AT3G22530
ClHSP17.6B	Cla012545	Chr7 : 23980441 .. 23981813	+	1	160	Chloroplast	17.5701	6.75	AT1G54050
ClHSP46.3	Cla012714	Chr7 : 25610453 .. 25614281	+	4	410	Nuclear	46.3027	6.05	AT1G52560
ClHSP11.1A	Cla003963	Chr7:2977251:2977627	+	1	97	Chloroplast	11.13	9.63	AT5G59720
ClHSP18.1B	Cla003964	Chr7:2983675:2984154	-	0	159	Chloroplast	18.0855	6.35	AT5G59720
ClHSP17.6C	Cla003965	Chr7:2984907:2985371	+	0	154	Cytoplasmic	17.5859	6.33	AT1G53540
ClHSP18	Cla003968	Chr7:3002489:3002968	-	0	159	Cytoplasmic	18.0213	5.55	AT1G53540
ClHSP18.1D	Cla004312	Chr7:4133759:4134238	+	0	159	Cytoplasmic	18.1076	5.84	AT5G59720
ClHSP11.1B	Cla004313	Chr7:4135587:4135963	+	1	97	Chloroplast	11.13	9.63	AT5G59720
ClHSP18.1C	Cla004314	Chr7:4142011:4142490	-	0	159	Cytoplasmic	18.0855	6.35	AT5G59720
ClHSP17.6D	Cla004315	Chr7:4143243:4143707	+	0	154	Cytoplasmic	17.5859	6.33	AT1G53540
ClHSP42.6	Cla013676	Chr8 : 17728198 .. 17731940	+	1	383	Cytoplasmic	42.572	9.32	AT5G04890
ClHSP15.3	Cla021916	Chr8 : 18551288 .. 18551871	+	1	144	Nuclear	15.3368	9.1	AT1G76440
ClHSP21.6	Cla012373	Chr8 : 2725497 .. 2726063	-	0	188	Extracellular	21.5728	5.76	AT4G10250
ClHSP27.9	Cla005544	Chr9 : 34190341 .. 34192447	+	5	254	Nuclear	27.9075	7	AT1G06460
ClHSP50.3	Cla016397	Chr9 : 9247187 .. 9248627	+	1	447	Cytoplasmic	50.2752	5.22	AT1G76770
ClHSP57.2	Cla017887	Chr10 : 26998073 .. 26999581	-	0	502	Nuclear	57.1661	6.51	AT2G37570
ClHSP22.8	Cla017945	Chr10 : 27430544 .. 27431125	-	0	193	Cytoplasmic	22.8497	7.76	AT2G29500
ClHSP23.5	Cla005645	Chr10 : 2992879 .. 2993921	+	1	211	Mitochondrial	23.5084	5.66	AT4G25200
ClHSP23.1A	Cla005275	Chr10 : 6354500 .. 6358176	+	1	200	Nuclear	23.1	4.73	AT5G54660
ClHSP21.4	Cla004568	Chr10 : 9893375 .. 9893947	-	0	190	Extracellular	21.37	5.75	AT4G10250
ClHSP18.1E	Cla006565	Chr11 : 1410108 .. 1410584	+	0	158	Cytoplasmic	18.1317	5.42	AT3G46230

## Sheet: Cucumber HSP20
Table S1.2 The basic information of CsHSP20 proteins in cucumber
Named	Gene ID	AA	Molecular weight	Theoretical pI	Location	Counterpart	Identity
CsHSP18.8	Csa1G031780	168	18.8239	9.46	Chr1 : 3359891 .. 3361244 (+)	AT1G54400	0.33
CsHSP14.4	Csa1G063560	127	14.4003	7.07	Chr1 : 6711296 .. 6712146 (+)	AT4G21870	0.53
CsHSP16.5	Csa1G527860	148	16.4855	4.51	Chr1 : 18407905 .. 18408871 (-)	AT2G19310	0.37
CsHSP18.2	Csa1G527870	160	18.2057	6.13	Chr1 : 18410460 .. 18411458 (-)	AT2G29500	0.59
CsHSP39.9	Csa1G600100	356	39.8901	9.21	Chr1 : 23093822 .. 23095017 (-)	AT5G20970	0.4
CsHSP39.1	Csa1G600110	351	39.0992	9.54	Chr1 : 23099797 .. 23101595 (-)	AT5G20970	0.48
CsHSP34.3	Csa1G600120	307	34.2509	9.93	Chr1 : 23104515 .. 23105750 (-)	AT2G27140	0.45
CsHSP43.7	Csa2G021580	391	43.6925	5.63	Chr2 : 2608820 .. 2611919 (-)	AT1G54840	0.42
CsHSP22.1	Csa2G021590	205	22.089	5.73	Chr2 : 2612769 .. 2616451 (+)	AT1G54850	0.55
CsHSP56.3	Csa3G000100	510	56.3491	5.18	Chr3 : 96511 .. 102992 (+)	AT2G17410	0.55
CsHSP20.8	Csa3G020080	186	20.7991	4.93	Chr3 : 2117181 .. 2119000 (+)	AT4G25200	0.61
CsHSP23.9A	Csa3G020090	213	23.8878	5.4	Chr3 : 2120395 .. 2122000 (+)	AT4G25200	0.44
CsHSP22.9	Csa3G081340	200	22.9806	4.86	Chr3 : 4386396 .. 4389181 (+)	AT5G54660	0.52
CsHSP21.9	Csa3G113300	193	21.8804	5.62	Chr3 : 5736647 .. 5737544 (-)	AT4G10250	0.42
CsHSP26.9	Csa3G146610	240	26.8877	5.59	Chr3 : 9868094 .. 9869165 (+)	AT3G22530	0.56
CsHSP16.3	Csa3G595190	144	16.3107	6.84	Chr3 : 22798970 .. 22799948 (+)	AT1G53540	0.49
CsHSP23.7	Csa3G733220	200	23.6666	8.34	Chr3 : 27832224 .. 27833222 (+)	AT1G07400	0.54
CsHSP20.3	Csa3G733230	172	20.3322	9.01	Chr3 : 27834376 .. 27835341 (+)	AT1G59860	0.41
CsHSP56.7	Csa3G734340	498	56.6595	6.29	Chr3 : 28139408 .. 28141341 (+)	AT2G37570	0.75
CsHSP23.9B	Csa4G005000	210	23.9882	5.49	Chr4 : 858771 .. 859896 (+)	AT1G52560	0.38
CsHSP22.6	Csa4G269140	196	22.6187	8.93	Chr4 : 10651377 .. 10652306 (+)	AT2G27140	0.45
CsHSP56.8	Csa4G295450	502	56.7972	6	Chr4 : 11827650 .. 11830288 (-)	AT2G37570	0.77
CsHSP15.9	Csa4G303700	143	15.9052	6.76	Chr4 : 12354884 .. 12355315 (-)	AT1G53540	0.6
CsHSP17.5	Csa4G646340	156	17.4902	5.55	Chr4 : 22098607 .. 22100125 (-)	AT5G12020	0.57
CsHSP17.6B	Csa4G646350	158	17.5901	6.85	Chr4 : 22101607 .. 22102083 (-)	AT4G27670	0.61
CsHSP25.5	Csa5G138480	229	25.5071	9.12	Chr5 : 3340320 .. 3342432 (+)	AT4G27670	0.61
CsHSP18.1B	Csa5G190530	159	18.1235	5.8	Chr5 : 8602661 .. 8603397 (-)	AT1G53540	0.68
CsHSP6	Csa5G190540	55	6.03902	8.18	Chr5 : 8607105 .. 8607301 (+)	AT1G53540	0.64
CsHSP17.4	Csa5G190550	152	17.3839	9.27	Chr5 : 8612955 .. 8613582 (+)	AT5G59720	0.7
CsHSP18.1A	Csa5G190560	159	18.0984	6.2	Chr5 : 8623214 .. 8623966 (-)	AT1G53540	0.67
CsHSP23.4	Csa5G197100	202	23.4218	9.55	Chr5 : 8694766 .. 8695432 (-)	AT5G59720	0.67
CsHSP22.3	Csa5G197110	191	22.2925	6.47	Chr5 : 8696956 .. 8697706 (+)	AT1G53540	0.49
CsHSP17.9	Csa5G198120	156	17.8571	6.11	Chr5 : 8704664 .. 8705375 (+)	AT1G53540	0.65
CsHSP26.3	Csa5G591720	232	26.3261	8.95	Chr5 : 21401013 .. 21402356 (+)	AT4G27670	0.36
CsHSP25.2	Csa5G612820	223	25.2215	9.68	Chr5 : 24038035 .. 24038779 (-)	AT5G04890	0.37
CsHSP38	Csa5G612830	352	38.0044	4.94	Chr5 : 24039550 .. 24041583 (-)	AT5G04890	0.34
CsHSP21.6	Csa5G646740	189	21.6059	5.52	Chr5 : 27255167 .. 27255904 (+)	AT4G10250	0.62
CsHSP17.6A	Csa6G009400	152	17.559	5.84	Chr6 : 1010246 .. 1010704 (+)	AT5G59720	0.64
CsHSP12.9	Csa6G046370	110	12.8547	9.2	Chr6 : 3794102 .. 3795028 (+)	AT5G04890	0.23
CsHSP67.1	Csa6G046380	594	67.1216	8.68	Chr6 : 3798382 .. 3800516 (+)	AT5G04890	0.35
CsHSP57.3	Csa6G191540	502	57.3381	6.01	Chr6 : 12531628 .. 12533213 (+)	AT2G37570	0.66
CsHSP15.5	Csa6G355370	146	15.457	9.1	Chr6 : 15861865 .. 15862845 (+)	AT1G76440	0.56
CsHSP27.1	Csa6G421760	246	27.0605	7.6	Chr6 : 19513004 .. 19515508 (+)	AT1G06460	0.34
CsHSP22.2	Csa7G072770	197	22.2157	6.87	Chr7 : 4763618 .. 4764527 (-)	AT4G10250	0.57
CsHSP18.9	Csa7G234120	169	18.8736	8.66	Chr7 : 8290943 .. 8291656 (+)	AT4G14830	0.54
