# Supplementary material for: Genome-Wide Analysis of Watermelon HSP20s and Their Expression Profiles and Subcellular Locations under Stresses
Source: Int J Mol Sci. 2018 Dec 20;20(1):12. doi: 10.3390/ijms20010012 (PMC6337729; doi:10.3390/ijms20010012)
Supplement: Supplementary file 1 [file ijms-20-00012-s001.zip › Table S2. Similarity of HSP20s .xlsx]

## Sheet: AtClCs Similarity
Table S2 Similarity of amino acid sequences of the HSP20 proteins from Arabidopsis, cucumber, and watermelon
Species 1	Species 2	Similarity
ClHSP15.9	ClHSP21.4	0.6875
ClHSP15.9	ClHSP11.1B	0.677778
ClHSP21.4	ClHSP11.1B	0.641304
ClHSP15.9	ClHSP11.1A	0.677778
ClHSP21.4	ClHSP11.1A	0.641304
ClHSP11.1B	ClHSP11.1A	0
ClHSP15.9	ClHSP17.4	0.736
ClHSP21.4	ClHSP17.4	0.681159
ClHSP11.1B	ClHSP17.4	0.662791
ClHSP11.1A	ClHSP17.4	0.662791
ClHSP15.9	ClHSP16.5	0.747748
ClHSP21.4	ClHSP16.5	0.707317
ClHSP11.1B	ClHSP16.5	0.661972
ClHSP11.1A	ClHSP16.5	0.661972
ClHSP17.4	ClHSP16.5	0.769841
ClHSP15.9	ClHSP26.3	0.735537
ClHSP21.4	ClHSP26.3	0.7625
ClHSP11.1B	ClHSP26.3	0.738095
ClHSP11.1A	ClHSP26.3	0.738095
ClHSP17.4	ClHSP26.3	0.753623
ClHSP16.5	ClHSP26.3	0.807692
ClHSP15.9	ClHSP23.1A	0.888889
ClHSP21.4	ClHSP23.1A	0.902439
ClHSP11.1B	ClHSP23.1A	0.918367
ClHSP11.1A	ClHSP23.1A	0.918367
ClHSP17.4	ClHSP23.1A	0.91358
ClHSP16.5	ClHSP23.1A	0.893333
ClHSP26.3	ClHSP23.1A	0.909091
ClHSP15.9	ClHSP38.8	0.88189
ClHSP21.4	ClHSP38.8	0.91411
ClHSP11.1B	ClHSP38.8	0.922222
ClHSP11.1A	ClHSP38.8	0.922222
ClHSP17.4	ClHSP38.8	0.886525
ClHSP16.5	ClHSP38.8	0.894737
ClHSP26.3	ClHSP38.8	0.920213
ClHSP23.1A	ClHSP38.8	0.931034
ClHSP15.9	ClHSP22.8	0.672
ClHSP21.4	ClHSP22.8	0.708075
ClHSP11.1B	ClHSP22.8	0.604651
ClHSP11.1A	ClHSP22.8	0.604651
ClHSP17.4	ClHSP22.8	0.75
ClHSP16.5	ClHSP22.8	0.736842
ClHSP26.3	ClHSP22.8	0.793103
ClHSP23.1A	ClHSP22.8	0.94898
ClHSP38.8	ClHSP22.8	0.91954
ClHSP15.9	ClHSP17.6D	0.580645
ClHSP21.4	ClHSP17.6D	0.571429
ClHSP11.1B	ClHSP17.6D	0.304348
ClHSP11.1A	ClHSP17.6D	0.304348
ClHSP17.4	ClHSP17.6D	0.649635
ClHSP16.5	ClHSP17.6D	0.596774
ClHSP26.3	ClHSP17.6D	0.751773
ClHSP23.1A	ClHSP17.6D	0.921053
ClHSP38.8	ClHSP17.6D	0.892086
ClHSP22.8	ClHSP17.6D	0.552448
ClHSP15.9	ClHSP17.6C	0.580645
ClHSP21.4	ClHSP17.6C	0.571429
ClHSP11.1B	ClHSP17.6C	0.304348
ClHSP11.1A	ClHSP17.6C	0.304348
ClHSP17.4	ClHSP17.6C	0.649635
ClHSP16.5	ClHSP17.6C	0.596774
ClHSP26.3	ClHSP17.6C	0.751773
ClHSP23.1A	ClHSP17.6C	0.921053
ClHSP38.8	ClHSP17.6C	0.892086
ClHSP22.8	ClHSP17.6C	0.552448
ClHSP17.6D	ClHSP17.6C	0
ClHSP15.9	ClHSP18	0.572581
ClHSP21.4	ClHSP18	0.571429
ClHSP11.1B	ClHSP18	0.304348
ClHSP11.1A	ClHSP18	0.304348
ClHSP17.4	ClHSP18	0.656934
ClHSP16.5	ClHSP18	0.58871
ClHSP26.3	ClHSP18	0.753425
ClHSP23.1A	ClHSP18	0.921053
ClHSP38.8	ClHSP18	0.895105
ClHSP22.8	ClHSP18	0.548611
ClHSP17.6D	ClHSP18	0.0268456
ClHSP17.6C	ClHSP18	0.0268456
ClHSP15.9	ClHSP16	0.590164
ClHSP21.4	ClHSP16	0.536765
ClHSP11.1B	ClHSP16	0.406593
ClHSP11.1A	ClHSP16	0.406593
ClHSP17.4	ClHSP16	0.607692
ClHSP16.5	ClHSP16	0.615385
ClHSP26.3	ClHSP16	0.723077
ClHSP23.1A	ClHSP16	0.927536
ClHSP38.8	ClHSP16	0.878788
ClHSP22.8	ClHSP16	0.515152
ClHSP17.6D	ClHSP16	0.275362
ClHSP17.6C	ClHSP16	0.275362
ClHSP18	ClHSP16	0.275362
ClHSP15.9	ClHSP18.1D	0.572581
ClHSP21.4	ClHSP18.1D	0.571429
ClHSP11.1B	ClHSP18.1D	0.304348
ClHSP11.1A	ClHSP18.1D	0.304348
ClHSP17.4	ClHSP18.1D	0.649635
ClHSP16.5	ClHSP18.1D	0.58871
ClHSP26.3	ClHSP18.1D	0.732877
ClHSP23.1A	ClHSP18.1D	0.934211
ClHSP38.8	ClHSP18.1D	0.881119
ClHSP22.8	ClHSP18.1D	0.541667
ClHSP17.6D	ClHSP18.1D	0.120805
ClHSP17.6C	ClHSP18.1D	0.120805
ClHSP18	ClHSP18.1D	0.123377
ClHSP16	ClHSP18.1D	0.26087
ClHSP15.9	ClHSP18.1C	0.556452
ClHSP21.4	ClHSP18.1C	0.578571
ClHSP11.1B	ClHSP18.1C	0.25
ClHSP11.1A	ClHSP18.1C	0.25
ClHSP17.4	ClHSP18.1C	0.642336
ClHSP16.5	ClHSP18.1C	0.58871
ClHSP26.3	ClHSP18.1C	0.732877
ClHSP23.1A	ClHSP18.1C	0.921053
ClHSP38.8	ClHSP18.1C	0.881119
ClHSP22.8	ClHSP18.1C	0.541667
ClHSP17.6D	ClHSP18.1C	0.114094
ClHSP17.6C	ClHSP18.1C	0.114094
ClHSP18	ClHSP18.1C	0.11039
ClHSP16	ClHSP18.1C	0.268116
ClHSP18.1D	ClHSP18.1C	0.0974026
ClHSP15.9	ClHSP18.1B	0.556452
ClHSP21.4	ClHSP18.1B	0.578571
ClHSP11.1B	ClHSP18.1B	0.25
ClHSP11.1A	ClHSP18.1B	0.25
ClHSP17.4	ClHSP18.1B	0.642336
ClHSP16.5	ClHSP18.1B	0.58871
ClHSP26.3	ClHSP18.1B	0.732877
ClHSP23.1A	ClHSP18.1B	0.921053
ClHSP38.8	ClHSP18.1B	0.881119
ClHSP22.8	ClHSP18.1B	0.541667
ClHSP17.6D	ClHSP18.1B	0.114094
ClHSP17.6C	ClHSP18.1B	0.114094
ClHSP18	ClHSP18.1B	0.11039
ClHSP16	ClHSP18.1B	0.268116
ClHSP18.1D	ClHSP18.1B	0.0974026
ClHSP18.1C	ClHSP18.1B	0
ClHSP15.9	ClHSP18.1A	0.556452
ClHSP21.4	ClHSP18.1A	0.578571
ClHSP11.1B	ClHSP18.1A	0.25
ClHSP11.1A	ClHSP18.1A	0.25
ClHSP17.4	ClHSP18.1A	0.642336
ClHSP16.5	ClHSP18.1A	0.58871
ClHSP26.3	ClHSP18.1A	0.732877
ClHSP23.1A	ClHSP18.1A	0.921053
ClHSP38.8	ClHSP18.1A	0.881119
ClHSP22.8	ClHSP18.1A	0.541667
ClHSP17.6D	ClHSP18.1A	0.114094
ClHSP17.6C	ClHSP18.1A	0.114094
ClHSP18	ClHSP18.1A	0.11039
ClHSP16	ClHSP18.1A	0.268116
ClHSP18.1D	ClHSP18.1A	0.0974026
ClHSP18.1C	ClHSP18.1A	0
ClHSP18.1B	ClHSP18.1A	0
ClHSP15.9	ClHSP18.2	0.604839
ClHSP21.4	ClHSP18.2	0.607143
ClHSP11.1B	ClHSP18.2	0.395604
ClHSP11.1A	ClHSP18.2	0.395604
ClHSP17.4	ClHSP18.2	0.644928
ClHSP16.5	ClHSP18.2	0.576
ClHSP26.3	ClHSP18.2	0.756757
ClHSP23.1A	ClHSP18.2	0.894737
ClHSP38.8	ClHSP18.2	0.888889
ClHSP22.8	ClHSP18.2	0.558621
ClHSP17.6D	ClHSP18.2	0.333333
ClHSP17.6C	ClHSP18.2	0.333333
ClHSP18	ClHSP18.2	0.328947
ClHSP16	ClHSP18.2	0.323529
ClHSP18.1D	ClHSP18.2	0.269737
ClHSP18.1C	ClHSP18.2	0.296053
ClHSP18.1B	ClHSP18.2	0.296053
ClHSP18.1A	ClHSP18.2	0.296053
ClHSP15.9	ClHSP18.1E	0.540323
ClHSP21.4	ClHSP18.1E	0.55
ClHSP11.1B	ClHSP18.1E	0.369565
ClHSP11.1A	ClHSP18.1E	0.369565
ClHSP17.4	ClHSP18.1E	0.627737
ClHSP16.5	ClHSP18.1E	0.596774
ClHSP26.3	ClHSP18.1E	0.751724
ClHSP23.1A	ClHSP18.1E	0.947368
ClHSP38.8	ClHSP18.1E	0.887324
ClHSP22.8	ClHSP18.1E	0.576389
ClHSP17.6D	ClHSP18.1E	0.261745
ClHSP17.6C	ClHSP18.1E	0.261745
ClHSP18	ClHSP18.1E	0.261438
ClHSP16	ClHSP18.1E	0.318841
ClHSP18.1D	ClHSP18.1E	0.215686
ClHSP18.1C	ClHSP18.1E	0.235294
ClHSP18.1B	ClHSP18.1E	0.235294
ClHSP18.1A	ClHSP18.1E	0.235294
ClHSP18.2	ClHSP18.1E	0.337748
ClHSP15.9	ClHSP23	0.707692
ClHSP21.4	ClHSP23	0.462857
ClHSP11.1B	ClHSP23	0.622222
ClHSP11.1A	ClHSP23	0.622222
ClHSP17.4	ClHSP23	0.716312
ClHSP16.5	ClHSP23	0.724409
ClHSP26.3	ClHSP23	0.820359
ClHSP23.1A	ClHSP23	0.931818
ClHSP38.8	ClHSP23	0.94186
ClHSP22.8	ClHSP23	0.662722
ClHSP17.6D	ClHSP23	0.57554
ClHSP17.6C	ClHSP23	0.57554
ClHSP18	ClHSP23	0.57554
ClHSP16	ClHSP23	0.577778
ClHSP18.1D	ClHSP23	0.561151
ClHSP18.1C	ClHSP23	0.568345
ClHSP18.1B	ClHSP23	0.568345
ClHSP18.1A	ClHSP23	0.568345
ClHSP18.2	ClHSP23	0.561151
ClHSP18.1E	ClHSP23	0.568345
ClHSP15.9	ClHSP16.1	0.649573
ClHSP21.4	ClHSP16.1	0.570248
ClHSP11.1B	ClHSP16.1	0.505882
ClHSP11.1A	ClHSP16.1	0.505882
ClHSP17.4	ClHSP16.1	0.625
ClHSP16.5	ClHSP16.1	0.572816
ClHSP26.3	ClHSP16.1	0.744
ClHSP23.1A	ClHSP16.1	0.932203
ClHSP38.8	ClHSP16.1	0.912
ClHSP22.8	ClHSP16.1	0.55
ClHSP17.6D	ClHSP16.1	0.395161
ClHSP17.6C	ClHSP16.1	0.395161
ClHSP18	ClHSP16.1	0.4
ClHSP16	ClHSP16.1	0.368852
ClHSP18.1D	ClHSP16.1	0.408
ClHSP18.1C	ClHSP16.1	0.392
ClHSP18.1B	ClHSP16.1	0.392
ClHSP18.1A	ClHSP16.1	0.392
ClHSP18.2	ClHSP16.1	0.443548
ClHSP18.1E	ClHSP16.1	0.4
ClHSP23	ClHSP16.1	0.57377
ClHSP15.9	ClHSP21.6	0.707317
ClHSP21.4	ClHSP21.6	0.563636
ClHSP11.1B	ClHSP21.6	0.629213
ClHSP11.1A	ClHSP21.6	0.629213
ClHSP17.4	ClHSP21.6	0.688406
ClHSP16.5	ClHSP21.6	0.741935
ClHSP26.3	ClHSP21.6	0.814103
ClHSP23.1A	ClHSP21.6	0.935897
ClHSP38.8	ClHSP21.6	0.937888
ClHSP22.8	ClHSP21.6	0.672956
ClHSP17.6D	ClHSP21.6	0.588652
ClHSP17.6C	ClHSP21.6	0.588652
ClHSP18	ClHSP21.6	0.591549
ClHSP16	ClHSP21.6	0.588235
ClHSP18.1D	ClHSP21.6	0.584507
ClHSP18.1C	ClHSP21.6	0.591549
ClHSP18.1B	ClHSP21.6	0.591549
ClHSP18.1A	ClHSP21.6	0.591549
ClHSP18.2	ClHSP21.6	0.598592
ClHSP18.1E	ClHSP21.6	0.584507
ClHSP23	ClHSP21.6	0.553571
ClHSP16.1	ClHSP21.6	0.58871
ClHSP15.9	ClHSP17.6A	0.75
ClHSP21.4	ClHSP17.6A	0.731884
ClHSP11.1B	ClHSP17.6A	0.662791
ClHSP11.1A	ClHSP17.6A	0.662791
ClHSP17.4	ClHSP17.6A	0.401361
ClHSP16.5	ClHSP17.6A	0.777778
ClHSP26.3	ClHSP17.6A	0.805755
ClHSP23.1A	ClHSP17.6A	0.963855
ClHSP38.8	ClHSP17.6A	0.881119
ClHSP22.8	ClHSP17.6A	0.742857
ClHSP17.6D	ClHSP17.6A	0.664234
ClHSP17.6C	ClHSP17.6A	0.664234
ClHSP18	ClHSP17.6A	0.664234
ClHSP16	ClHSP17.6A	0.630769
ClHSP18.1D	ClHSP17.6A	0.678832
ClHSP18.1C	ClHSP17.6A	0.671533
ClHSP18.1B	ClHSP17.6A	0.671533
ClHSP18.1A	ClHSP17.6A	0.671533
ClHSP18.2	ClHSP17.6A	0.695652
ClHSP18.1E	ClHSP17.6A	0.70073
ClHSP23	ClHSP17.6A	0.737589
ClHSP16.1	ClHSP17.6A	0.625
ClHSP21.6	ClHSP17.6A	0.715328
ClHSP15.9	ClHSP46.3	0.724138
ClHSP21.4	ClHSP46.3	0.734266
ClHSP11.1B	ClHSP46.3	0.728395
ClHSP11.1A	ClHSP46.3	0.728395
ClHSP17.4	ClHSP46.3	0.744
ClHSP16.5	ClHSP46.3	0.801653
ClHSP26.3	ClHSP46.3	0.684783
ClHSP23.1A	ClHSP46.3	0.946809
ClHSP38.8	ClHSP46.3	0.923977
ClHSP22.8	ClHSP46.3	0.784314
ClHSP17.6D	ClHSP46.3	0.725806
ClHSP17.6C	ClHSP46.3	0.725806
ClHSP18	ClHSP46.3	0.726562
ClHSP16	ClHSP46.3	0.727273
ClHSP18.1D	ClHSP46.3	0.71875
ClHSP18.1C	ClHSP46.3	0.71875
ClHSP18.1B	ClHSP46.3	0.71875
ClHSP18.1A	ClHSP46.3	0.71875
ClHSP18.2	ClHSP46.3	0.736434
ClHSP18.1E	ClHSP46.3	0.740157
ClHSP23	ClHSP46.3	0.796053
ClHSP16.1	ClHSP46.3	0.745455
ClHSP21.6	ClHSP46.3	0.785714
ClHSP17.6A	ClHSP46.3	0.753968
ClHSP15.9	ClHSP17.6B	0.724409
ClHSP21.4	ClHSP17.6B	0.692857
ClHSP11.1B	ClHSP17.6B	0.681818
ClHSP11.1A	ClHSP17.6B	0.681818
ClHSP17.4	ClHSP17.6B	0.535211
ClHSP16.5	ClHSP17.6B	0.81746
ClHSP26.3	ClHSP17.6B	0.79021
ClHSP23.1A	ClHSP17.6B	0.879518
ClHSP38.8	ClHSP17.6B	0.909722
ClHSP22.8	ClHSP17.6B	0.762238
ClHSP17.6D	ClHSP17.6B	0.681481
ClHSP17.6C	ClHSP17.6B	0.681481
ClHSP18	ClHSP17.6B	0.688889
ClHSP16	ClHSP17.6B	0.671875
ClHSP18.1D	ClHSP17.6B	0.688889
ClHSP18.1C	ClHSP17.6B	0.696296
ClHSP18.1B	ClHSP17.6B	0.696296
ClHSP18.1A	ClHSP17.6B	0.696296
ClHSP18.2	ClHSP17.6B	0.693431
ClHSP18.1E	ClHSP17.6B	0.659259
ClHSP23	ClHSP17.6B	0.72028
ClHSP16.1	ClHSP17.6B	0.688525
ClHSP21.6	ClHSP17.6B	0.683824
ClHSP17.6A	ClHSP17.6B	0.629371
ClHSP46.3	ClHSP17.6B	0.80315
ClHSP15.9	ClHSP23.5	0.652174
ClHSP21.4	ClHSP23.5	0.743421
ClHSP11.1B	ClHSP23.5	0.666667
ClHSP11.1A	ClHSP23.5	0.666667
ClHSP17.4	ClHSP23.5	0.732824
ClHSP16.5	ClHSP23.5	0.744186
ClHSP26.3	ClHSP23.5	0.712821
ClHSP23.1A	ClHSP23.5	0.938144
ClHSP38.8	ClHSP23.5	0.909091
ClHSP22.8	ClHSP23.5	0.771605
ClHSP17.6D	ClHSP23.5	0.651163
ClHSP17.6C	ClHSP23.5	0.651163
ClHSP18	ClHSP23.5	0.654135
ClHSP16	ClHSP23.5	0.658537
ClHSP18.1D	ClHSP23.5	0.646617
ClHSP18.1C	ClHSP23.5	0.646617
ClHSP18.1B	ClHSP23.5	0.646617
ClHSP18.1A	ClHSP23.5	0.646617
ClHSP18.2	ClHSP23.5	0.664179
ClHSP18.1E	ClHSP23.5	0.621212
ClHSP23	ClHSP23.5	0.757764
ClHSP16.1	ClHSP23.5	0.660714
ClHSP21.6	ClHSP23.5	0.768707
ClHSP17.6A	ClHSP23.5	0.742424
ClHSP46.3	ClHSP23.5	0.72973
ClHSP17.6B	ClHSP23.5	0.757353
ClHSP15.9	ClHSP23.6	0.643478
ClHSP21.4	ClHSP23.6	0.743421
ClHSP11.1B	ClHSP23.6	0.666667
ClHSP11.1A	ClHSP23.6	0.666667
ClHSP17.4	ClHSP23.6	0.732824
ClHSP16.5	ClHSP23.6	0.736434
ClHSP26.3	ClHSP23.6	0.717949
ClHSP23.1A	ClHSP23.6	0.948454
ClHSP38.8	ClHSP23.6	0.897727
ClHSP22.8	ClHSP23.6	0.771605
ClHSP17.6D	ClHSP23.6	0.643411
ClHSP17.6C	ClHSP23.6	0.643411
ClHSP18	ClHSP23.6	0.646617
ClHSP16	ClHSP23.6	0.650407
ClHSP18.1D	ClHSP23.6	0.639098
ClHSP18.1C	ClHSP23.6	0.639098
ClHSP18.1B	ClHSP23.6	0.639098
ClHSP18.1A	ClHSP23.6	0.639098
ClHSP18.2	ClHSP23.6	0.656716
ClHSP18.1E	ClHSP23.6	0.613636
ClHSP23	ClHSP23.6	0.763975
ClHSP16.1	ClHSP23.6	0.660714
ClHSP21.6	ClHSP23.6	0.768707
ClHSP17.6A	ClHSP23.6	0.742424
ClHSP46.3	ClHSP23.6	0.72973
ClHSP17.6B	ClHSP23.6	0.75
ClHSP23.5	ClHSP23.6	0.0243902
ClHSP15.9	ClHSP27.2	0.710744
ClHSP21.4	ClHSP27.2	0.779874
ClHSP11.1B	ClHSP27.2	0.752941
ClHSP11.1A	ClHSP27.2	0.752941
ClHSP17.4	ClHSP27.2	0.76087
ClHSP16.5	ClHSP27.2	0.792308
ClHSP26.3	ClHSP27.2	0.649289
ClHSP23.1A	ClHSP27.2	0.949153
ClHSP38.8	ClHSP27.2	0.93617
ClHSP22.8	ClHSP27.2	0.788235
ClHSP17.6D	ClHSP27.2	0.710145
ClHSP17.6C	ClHSP27.2	0.710145
ClHSP18	ClHSP27.2	0.70922
ClHSP16	ClHSP27.2	0.715385
ClHSP18.1D	ClHSP27.2	0.730496
ClHSP18.1C	ClHSP27.2	0.716312
ClHSP18.1B	ClHSP27.2	0.716312
ClHSP18.1A	ClHSP27.2	0.716312
ClHSP18.2	ClHSP27.2	0.713287
ClHSP18.1E	ClHSP27.2	0.714286
ClHSP23	ClHSP27.2	0.802395
ClHSP16.1	ClHSP27.2	0.697479
ClHSP21.6	ClHSP27.2	0.793548
ClHSP17.6A	ClHSP27.2	0.775362
ClHSP46.3	ClHSP27.2	0.736842
ClHSP17.6B	ClHSP27.2	0.78169
ClHSP23.5	ClHSP27.2	0.690355
ClHSP23.6	ClHSP27.2	0.685279
ClHSP15.9	ClHSP18.9A	0.91358
ClHSP21.4	ClHSP18.9A	0.938053
ClHSP11.1B	ClHSP18.9A	0.923077
ClHSP11.1A	ClHSP18.9A	0.923077
ClHSP17.4	ClHSP18.9A	0.928571
ClHSP16.5	ClHSP18.9A	0.925926
ClHSP26.3	ClHSP18.9A	0.948905
ClHSP23.1A	ClHSP18.9A	0.906667
ClHSP38.8	ClHSP18.9A	0.745342
ClHSP22.8	ClHSP18.9A	0.903226
ClHSP17.6D	ClHSP18.9A	0.882979
ClHSP17.6C	ClHSP18.9A	0.882979
ClHSP18	ClHSP18.9A	0.882979
ClHSP16	ClHSP18.9A	0.909091
ClHSP18.1D	ClHSP18.9A	0.893617
ClHSP18.1C	ClHSP18.9A	0.893617
ClHSP18.1B	ClHSP18.9A	0.893617
ClHSP18.1A	ClHSP18.9A	0.893617
ClHSP18.2	ClHSP18.9A	0.914894
ClHSP18.1E	ClHSP18.9A	0.861702
ClHSP23	ClHSP18.9A	0.934959
ClHSP16.1	ClHSP18.9A	0.933333
ClHSP21.6	ClHSP18.9A	0.918919
ClHSP17.6A	ClHSP18.9A	0.929293
ClHSP46.3	ClHSP18.9A	0.953488
ClHSP17.6B	ClHSP18.9A	0.94
ClHSP23.5	ClHSP18.9A	0.948529
ClHSP23.6	ClHSP18.9A	0.948529
ClHSP27.2	ClHSP18.9A	0.943662
ClHSP15.9	ClHSP13.7	0.706522
ClHSP21.4	ClHSP13.7	0.693069
ClHSP11.1B	ClHSP13.7	0.688525
ClHSP11.1A	ClHSP13.7	0.688525
ClHSP17.4	ClHSP13.7	0.72
ClHSP16.5	ClHSP13.7	0.740385
ClHSP26.3	ClHSP13.7	0.798077
ClHSP23.1A	ClHSP13.7	0.903846
ClHSP38.8	ClHSP13.7	0.886792
ClHSP22.8	ClHSP13.7	0.745283
ClHSP17.6D	ClHSP13.7	0.69
ClHSP17.6C	ClHSP13.7	0.69
ClHSP18	ClHSP13.7	0.69
ClHSP16	ClHSP13.7	0.69
ClHSP18.1D	ClHSP13.7	0.68
ClHSP18.1C	ClHSP13.7	0.7
ClHSP18.1B	ClHSP13.7	0.7
ClHSP18.1A	ClHSP13.7	0.7
ClHSP18.2	ClHSP13.7	0.71
ClHSP18.1E	ClHSP13.7	0.68
ClHSP23	ClHSP13.7	0.728155
ClHSP16.1	ClHSP13.7	0.715789
ClHSP21.6	ClHSP13.7	0.754902
ClHSP17.6A	ClHSP13.7	0.747475
ClHSP46.3	ClHSP13.7	0.71875
ClHSP17.6B	ClHSP13.7	0.727273
ClHSP23.5	ClHSP13.7	0.747573
ClHSP23.6	ClHSP13.7	0.747573
ClHSP27.2	ClHSP13.7	0.75
ClHSP18.9A	ClHSP13.7	0.923077
ClHSP15.9	ClHSP27.9	0.774775
ClHSP21.4	ClHSP27.9	0.77551
ClHSP11.1B	ClHSP27.9	0.763158
ClHSP11.1A	ClHSP27.9	0.763158
ClHSP17.4	ClHSP27.9	0.76
ClHSP16.5	ClHSP27.9	0.819672
ClHSP26.3	ClHSP27.9	0.848649
ClHSP23.1A	ClHSP27.9	0.959677
ClHSP38.8	ClHSP27.9	0.944134
ClHSP22.8	ClHSP27.9	0.836478
ClHSP17.6D	ClHSP27.9	0.747967
ClHSP17.6C	ClHSP27.9	0.747967
ClHSP18	ClHSP27.9	0.755906
ClHSP16	ClHSP27.9	0.771186
ClHSP18.1D	ClHSP27.9	0.771654
ClHSP18.1C	ClHSP27.9	0.755906
ClHSP18.1B	ClHSP27.9	0.755906
ClHSP18.1A	ClHSP27.9	0.755906
ClHSP18.2	ClHSP27.9	0.748031
ClHSP18.1E	ClHSP27.9	0.777778
ClHSP23	ClHSP27.9	0.797468
ClHSP16.1	ClHSP27.9	0.754545
ClHSP21.6	ClHSP27.9	0.767606
ClHSP17.6A	ClHSP27.9	0.787402
ClHSP46.3	ClHSP27.9	0.844444
ClHSP17.6B	ClHSP27.9	0.816794
ClHSP23.5	ClHSP27.9	0.846154
ClHSP23.6	ClHSP27.9	0.846154
ClHSP27.2	ClHSP27.9	0.881443
ClHSP18.9A	ClHSP27.9	0.950355
ClHSP13.7	ClHSP27.9	0.79
ClHSP15.9	ClHSP21.8	0.858974
ClHSP21.4	ClHSP21.8	0.893805
ClHSP11.1B	ClHSP21.8	0.86
ClHSP11.1A	ClHSP21.8	0.86
ClHSP17.4	ClHSP21.8	0.905263
ClHSP16.5	ClHSP21.8	0.92233
ClHSP26.3	ClHSP21.8	0.953125
ClHSP23.1A	ClHSP21.8	0.917808
ClHSP38.8	ClHSP21.8	0.789157
ClHSP22.8	ClHSP21.8	0.9
ClHSP17.6D	ClHSP21.8	0.844444
ClHSP17.6C	ClHSP21.8	0.844444
ClHSP18	ClHSP21.8	0.855556
ClHSP16	ClHSP21.8	0.869048
ClHSP18.1D	ClHSP21.8	0.866667
ClHSP18.1C	ClHSP21.8	0.877778
ClHSP18.1B	ClHSP21.8	0.877778
ClHSP18.1A	ClHSP21.8	0.877778
ClHSP18.2	ClHSP21.8	0.879121
ClHSP18.1E	ClHSP21.8	0.855556
ClHSP23	ClHSP21.8	0.92623
ClHSP16.1	ClHSP21.8	0.875
ClHSP21.6	ClHSP21.8	0.918919
ClHSP17.6A	ClHSP21.8	0.917526
ClHSP46.3	ClHSP21.8	0.903226
ClHSP17.6B	ClHSP21.8	0.90625
ClHSP23.5	ClHSP21.8	0.938462
ClHSP23.6	ClHSP21.8	0.930769
ClHSP27.2	ClHSP21.8	0.927536
ClHSP18.9A	ClHSP21.8	0.852113
ClHSP13.7	ClHSP21.8	0.871429
ClHSP27.9	ClHSP21.8	0.933824
ClHSP15.9	ClHSP39.8	0.939394
ClHSP21.4	ClHSP39.8	0.941176
ClHSP11.1B	ClHSP39.8	0.96875
ClHSP11.1A	ClHSP39.8	0.96875
ClHSP17.4	ClHSP39.8	0.965517
ClHSP16.5	ClHSP39.8	0.91129
ClHSP26.3	ClHSP39.8	0.930818
ClHSP23.1A	ClHSP39.8	0.94375
ClHSP38.8	ClHSP39.8	0.842975
ClHSP22.8	ClHSP39.8	0.912162
ClHSP17.6D	ClHSP39.8	0.902655
ClHSP17.6C	ClHSP39.8	0.902655
ClHSP18	ClHSP39.8	0.91453
ClHSP16	ClHSP39.8	0.915094
ClHSP18.1D	ClHSP39.8	0.91453
ClHSP18.1C	ClHSP39.8	0.931624
ClHSP18.1B	ClHSP39.8	0.931624
ClHSP18.1A	ClHSP39.8	0.931624
ClHSP18.2	ClHSP39.8	0.932203
ClHSP18.1E	ClHSP39.8	0.913793
ClHSP23	ClHSP39.8	0.924138
ClHSP16.1	ClHSP39.8	0.915789
ClHSP21.6	ClHSP39.8	0.955882
ClHSP17.6A	ClHSP39.8	0.91453
ClHSP46.3	ClHSP39.8	0.925
ClHSP17.6B	ClHSP39.8	0.923077
ClHSP23.5	ClHSP39.8	0.914634
ClHSP23.6	ClHSP39.8	0.914634
ClHSP27.2	ClHSP39.8	0.892216
ClHSP18.9A	ClHSP39.8	0.858974
ClHSP13.7	ClHSP39.8	0.870968
ClHSP27.9	ClHSP39.8	0.943299
ClHSP21.8	ClHSP39.8	0.837989
ClHSP15.9	ClHSP42.6	0.910714
ClHSP21.4	ClHSP42.6	0.941558
ClHSP11.1B	ClHSP42.6	0.898734
ClHSP11.1A	ClHSP42.6	0.898734
ClHSP17.4	ClHSP42.6	0.944
ClHSP16.5	ClHSP42.6	0.920635
ClHSP26.3	ClHSP42.6	0.895349
ClHSP23.1A	ClHSP42.6	0.931298
ClHSP38.8	ClHSP42.6	0.860377
ClHSP22.8	ClHSP42.6	0.937888
ClHSP17.6D	ClHSP42.6	0.874016
ClHSP17.6C	ClHSP42.6	0.874016
ClHSP18	ClHSP42.6	0.875
ClHSP16	ClHSP42.6	0.91453
ClHSP18.1D	ClHSP42.6	0.890625
ClHSP18.1C	ClHSP42.6	0.875
ClHSP18.1B	ClHSP42.6	0.875
ClHSP18.1A	ClHSP42.6	0.875
ClHSP18.2	ClHSP42.6	0.9
ClHSP18.1E	ClHSP42.6	0.875
ClHSP23	ClHSP42.6	0.938272
ClHSP16.1	ClHSP42.6	0.912621
ClHSP21.6	ClHSP42.6	0.921053
ClHSP17.6A	ClHSP42.6	0.928571
ClHSP46.3	ClHSP42.6	0.910828
ClHSP17.6B	ClHSP42.6	0.968254
ClHSP23.5	ClHSP42.6	0.930818
ClHSP23.6	ClHSP42.6	0.937107
ClHSP27.2	ClHSP42.6	0.894118
ClHSP18.9A	ClHSP42.6	0.864865
ClHSP13.7	ClHSP42.6	0.910891
ClHSP27.9	ClHSP42.6	0.96
ClHSP21.8	ClHSP42.6	0.859649
ClHSP39.8	ClHSP42.6	0.865942
ClHSP15.9	ClHSP18.9B	0.826087
ClHSP21.4	ClHSP18.9B	0.847328
ClHSP11.1B	ClHSP18.9B	0.765432
ClHSP11.1A	ClHSP18.9B	0.765432
ClHSP17.4	ClHSP18.9B	0.843284
ClHSP16.5	ClHSP18.9B	0.828125
ClHSP26.3	ClHSP18.9B	0.86014
ClHSP23.1A	ClHSP18.9B	0.938272
ClHSP38.8	ClHSP18.9B	0.938356
ClHSP22.8	ClHSP18.9B	0.868966
ClHSP17.6D	ClHSP18.9B	0.819549
ClHSP17.6C	ClHSP18.9B	0.819549
ClHSP18	ClHSP18.9B	0.824818
ClHSP16	ClHSP18.9B	0.792
ClHSP18.1D	ClHSP18.9B	0.788321
ClHSP18.1C	ClHSP18.9B	0.80292
ClHSP18.1B	ClHSP18.9B	0.80292
ClHSP18.1A	ClHSP18.9B	0.80292
ClHSP18.2	ClHSP18.9B	0.79562
ClHSP18.1E	ClHSP18.9B	0.808824
ClHSP23	ClHSP18.9B	0.849624
ClHSP16.1	ClHSP18.9B	0.791304
ClHSP21.6	ClHSP18.9B	0.828358
ClHSP17.6A	ClHSP18.9B	0.835821
ClHSP46.3	ClHSP18.9B	0.856061
ClHSP17.6B	ClHSP18.9B	0.850746
ClHSP23.5	ClHSP18.9B	0.841727
ClHSP23.6	ClHSP18.9B	0.841727
ClHSP27.2	ClHSP18.9B	0.856115
ClHSP18.9A	ClHSP18.9B	0.941748
ClHSP13.7	ClHSP18.9B	0.828571
ClHSP27.9	ClHSP18.9B	0.854962
ClHSP21.8	ClHSP18.9B	0.888889
ClHSP39.8	ClHSP18.9B	0.90625
ClHSP42.6	ClHSP18.9B	0.928571
ClHSP15.9	ClHSP23.1	0.787234
ClHSP21.4	ClHSP23.1	0.803738
ClHSP11.1B	ClHSP23.1	0.772727
ClHSP11.1A	ClHSP23.1	0.772727
ClHSP17.4	ClHSP23.1	0.8
ClHSP16.5	ClHSP23.1	0.747573
ClHSP26.3	ClHSP23.1	0.846774
ClHSP23.1A	ClHSP23.1	0.940299
ClHSP38.8	ClHSP23.1	0.913043
ClHSP22.8	ClHSP23.1	0.815126
ClHSP17.6D	ClHSP23.1	0.810811
ClHSP17.6C	ClHSP23.1	0.810811
ClHSP18	ClHSP23.1	0.8
ClHSP16	ClHSP23.1	0.761905
ClHSP18.1D	ClHSP23.1	0.8
ClHSP18.1C	ClHSP23.1	0.8
ClHSP18.1B	ClHSP23.1	0.8
ClHSP18.1A	ClHSP23.1	0.8
ClHSP18.2	ClHSP23.1	0.791304
ClHSP18.1E	ClHSP23.1	0.815789
ClHSP23	ClHSP23.1	0.836364
ClHSP16.1	ClHSP23.1	0.8
ClHSP21.6	ClHSP23.1	0.798246
ClHSP17.6A	ClHSP23.1	0.774775
ClHSP46.3	ClHSP23.1	0.830357
ClHSP17.6B	ClHSP23.1	0.837838
ClHSP23.5	ClHSP23.1	0.824561
ClHSP23.6	ClHSP23.1	0.815789
ClHSP27.2	ClHSP23.1	0.794872
ClHSP18.9A	ClHSP23.1	0.922078
ClHSP13.7	ClHSP23.1	0.793814
ClHSP27.9	ClHSP23.1	0.801471
ClHSP21.8	ClHSP23.1	0.837838
ClHSP39.8	ClHSP23.1	0.914286
ClHSP42.6	ClHSP23.1	0.933824
ClHSP18.9B	ClHSP23.1	0.830508
ClHSP15.9	ClHSP50.3	0.902985
ClHSP21.4	ClHSP50.3	0.908046
ClHSP11.1B	ClHSP50.3	0.913043
ClHSP11.1A	ClHSP50.3	0.913043
ClHSP17.4	ClHSP50.3	0.932432
ClHSP16.5	ClHSP50.3	0.942857
ClHSP26.3	ClHSP50.3	0.908257
ClHSP23.1A	ClHSP50.3	0.93617
ClHSP38.8	ClHSP50.3	0.934498
ClHSP22.8	ClHSP50.3	0.908602
ClHSP17.6D	ClHSP50.3	0.863014
ClHSP17.6C	ClHSP50.3	0.863014
ClHSP18	ClHSP50.3	0.866667
ClHSP16	ClHSP50.3	0.884058
ClHSP18.1D	ClHSP50.3	0.88
ClHSP18.1C	ClHSP50.3	0.886667
ClHSP18.1B	ClHSP50.3	0.886667
ClHSP18.1A	ClHSP50.3	0.886667
ClHSP18.2	ClHSP50.3	0.893333
ClHSP18.1E	ClHSP50.3	0.865772
ClHSP23	ClHSP50.3	0.919355
ClHSP16.1	ClHSP50.3	0.909774
ClHSP21.6	ClHSP50.3	0.924419
ClHSP17.6A	ClHSP50.3	0.912752
ClHSP46.3	ClHSP50.3	0.934579
ClHSP17.6B	ClHSP50.3	0.954248
ClHSP23.5	ClHSP50.3	0.912195
ClHSP23.6	ClHSP50.3	0.902439
ClHSP27.2	ClHSP50.3	0.917391
ClHSP18.9A	ClHSP50.3	0.9375
ClHSP13.7	ClHSP50.3	0.957265
ClHSP27.9	ClHSP50.3	0.939394
ClHSP21.8	ClHSP50.3	0.923567
ClHSP39.8	ClHSP50.3	0.957547
ClHSP42.6	ClHSP50.3	0.92381
ClHSP18.9B	ClHSP50.3	0.921212
ClHSP23.1	ClHSP50.3	0.933333
ClHSP15.9	ClHSP27.5	0.831933
ClHSP21.4	ClHSP27.5	0.843137
ClHSP11.1B	ClHSP27.5	0.73494
ClHSP11.1A	ClHSP27.5	0.73494
ClHSP17.4	ClHSP27.5	0.824818
ClHSP16.5	ClHSP27.5	0.80916
ClHSP26.3	ClHSP27.5	0.86413
ClHSP23.1A	ClHSP27.5	0.88764
ClHSP38.8	ClHSP27.5	0.923913
ClHSP22.8	ClHSP27.5	0.869048
ClHSP17.6D	ClHSP27.5	0.794118
ClHSP17.6C	ClHSP27.5	0.794118
ClHSP18	ClHSP27.5	0.8
ClHSP16	ClHSP27.5	0.796875
ClHSP18.1D	ClHSP27.5	0.778571
ClHSP18.1C	ClHSP27.5	0.778571
ClHSP18.1B	ClHSP27.5	0.778571
ClHSP18.1A	ClHSP27.5	0.778571
ClHSP18.2	ClHSP27.5	0.785714
ClHSP18.1E	ClHSP27.5	0.784173
ClHSP23	ClHSP27.5	0.871166
ClHSP16.1	ClHSP27.5	0.789916
ClHSP21.6	ClHSP27.5	0.848684
ClHSP17.6A	ClHSP27.5	0.810219
ClHSP46.3	ClHSP27.5	0.874346
ClHSP17.6B	ClHSP27.5	0.838028
ClHSP23.5	ClHSP27.5	0.852459
ClHSP23.6	ClHSP27.5	0.846995
ClHSP27.2	ClHSP27.5	0.875
ClHSP18.9A	ClHSP27.5	0.972028
ClHSP13.7	ClHSP27.5	0.820755
ClHSP27.9	ClHSP27.5	0.861111
ClHSP21.8	ClHSP27.5	0.919708
ClHSP39.8	ClHSP27.5	0.937143
ClHSP42.6	ClHSP27.5	0.948276
ClHSP18.9B	ClHSP27.5	0.341463
ClHSP23.1	ClHSP27.5	0.822034
ClHSP50.3	ClHSP27.5	0.918803
ClHSP15.9	ClHSP15.3	0.747475
ClHSP21.4	ClHSP15.3	0.773196
ClHSP11.1B	ClHSP15.3	0.774648
ClHSP11.1A	ClHSP15.3	0.774648
ClHSP17.4	ClHSP15.3	0.789474
ClHSP16.5	ClHSP15.3	0.746988
ClHSP26.3	ClHSP15.3	0.828283
ClHSP23.1A	ClHSP15.3	0.935484
ClHSP38.8	ClHSP15.3	0.918182
ClHSP22.8	ClHSP15.3	0.78
ClHSP17.6D	ClHSP15.3	0.742268
ClHSP17.6C	ClHSP15.3	0.742268
ClHSP18	ClHSP15.3	0.762376
ClHSP16	ClHSP15.3	0.75
ClHSP18.1D	ClHSP15.3	0.762376
ClHSP18.1C	ClHSP15.3	0.762376
ClHSP18.1B	ClHSP15.3	0.762376
ClHSP18.1A	ClHSP15.3	0.762376
ClHSP18.2	ClHSP15.3	0.782178
ClHSP18.1E	ClHSP15.3	0.76
ClHSP23	ClHSP15.3	0.818182
ClHSP16.1	ClHSP15.3	0.771429
ClHSP21.6	ClHSP15.3	0.8
ClHSP17.6A	ClHSP15.3	0.821053
ClHSP46.3	ClHSP15.3	0.822917
ClHSP17.6B	ClHSP15.3	0.785714
ClHSP23.5	ClHSP15.3	0.806452
ClHSP23.6	ClHSP15.3	0.795699
ClHSP27.2	ClHSP15.3	0.836957
ClHSP18.9A	ClHSP15.3	0.963636
ClHSP13.7	ClHSP15.3	0.847059
ClHSP27.9	ClHSP15.3	0.764706
ClHSP21.8	ClHSP15.3	0.87037
ClHSP39.8	ClHSP15.3	0.932692
ClHSP42.6	ClHSP15.3	0.919192
ClHSP18.9B	ClHSP15.3	0.877551
ClHSP23.1	ClHSP15.3	0.561538
ClHSP50.3	ClHSP15.3	0.92126
ClHSP27.5	ClHSP15.3	0.843137
ClHSP15.9	ClHSP55.8	0.856061
ClHSP21.4	ClHSP55.8	0.85119
ClHSP11.1B	ClHSP55.8	0.866667
ClHSP11.1A	ClHSP55.8	0.866667
ClHSP17.4	ClHSP55.8	0.869863
ClHSP16.5	ClHSP55.8	0.863309
ClHSP26.3	ClHSP55.8	0.896714
ClHSP23.1A	ClHSP55.8	0.913265
ClHSP38.8	ClHSP55.8	0.955947
ClHSP22.8	ClHSP55.8	0.875
ClHSP17.6D	ClHSP55.8	0.86014
ClHSP17.6C	ClHSP55.8	0.86014
ClHSP18	ClHSP55.8	0.863946
ClHSP16	ClHSP55.8	0.844444
ClHSP18.1D	ClHSP55.8	0.836735
ClHSP18.1C	ClHSP55.8	0.857143
ClHSP18.1B	ClHSP55.8	0.857143
ClHSP18.1A	ClHSP55.8	0.857143
ClHSP18.2	ClHSP55.8	0.809524
ClHSP18.1E	ClHSP55.8	0.828767
ClHSP23	ClHSP55.8	0.856354
ClHSP16.1	ClHSP55.8	0.853846
ClHSP21.6	ClHSP55.8	0.868263
ClHSP17.6A	ClHSP55.8	0.877551
ClHSP46.3	ClHSP55.8	0.904762
ClHSP17.6B	ClHSP55.8	0.880795
ClHSP23.5	ClHSP55.8	0.862745
ClHSP23.6	ClHSP55.8	0.852941
ClHSP27.2	ClHSP55.8	0.889868
ClHSP18.9A	ClHSP55.8	0.942675
ClHSP13.7	ClHSP55.8	0.785714
ClHSP27.9	ClHSP55.8	0.919149
ClHSP21.8	ClHSP55.8	0.941176
ClHSP39.8	ClHSP55.8	0.940959
ClHSP42.6	ClHSP55.8	0.92735
ClHSP18.9B	ClHSP55.8	0.876623
ClHSP23.1	ClHSP55.8	0.828571
ClHSP50.3	ClHSP55.8	0.925641
ClHSP27.5	ClHSP55.8	0.894495
ClHSP15.3	ClHSP55.8	0.814286
ClHSP15.9	ClHSP57.4	0.825758
ClHSP21.4	ClHSP57.4	0.846154
ClHSP11.1B	ClHSP57.4	0.822222
ClHSP11.1A	ClHSP57.4	0.822222
ClHSP17.4	ClHSP57.4	0.884354
ClHSP16.5	ClHSP57.4	0.842857
ClHSP26.3	ClHSP57.4	0.897196
ClHSP23.1A	ClHSP57.4	0.892857
ClHSP38.8	ClHSP57.4	0.951754
ClHSP22.8	ClHSP57.4	0.859459
ClHSP17.6D	ClHSP57.4	0.833333
ClHSP17.6C	ClHSP57.4	0.833333
ClHSP18	ClHSP57.4	0.831081
ClHSP16	ClHSP57.4	0.845588
ClHSP18.1D	ClHSP57.4	0.817568
ClHSP18.1C	ClHSP57.4	0.824324
ClHSP18.1B	ClHSP57.4	0.824324
ClHSP18.1A	ClHSP57.4	0.824324
ClHSP18.2	ClHSP57.4	0.817568
ClHSP18.1E	ClHSP57.4	0.823129
ClHSP23	ClHSP57.4	0.868132
ClHSP16.1	ClHSP57.4	0.847328
ClHSP21.6	ClHSP57.4	0.875
ClHSP17.6A	ClHSP57.4	0.858108
ClHSP46.3	ClHSP57.4	0.919075
ClHSP17.6B	ClHSP57.4	0.881579
ClHSP23.5	ClHSP57.4	0.882927
ClHSP23.6	ClHSP57.4	0.873171
ClHSP27.2	ClHSP57.4	0.890351
ClHSP18.9A	ClHSP57.4	0.917722
ClHSP13.7	ClHSP57.4	0.79646
ClHSP27.9	ClHSP57.4	0.902542
ClHSP21.8	ClHSP57.4	0.941558
ClHSP39.8	ClHSP57.4	0.926199
ClHSP42.6	ClHSP57.4	0.918803
ClHSP18.9B	ClHSP57.4	0.890323
ClHSP23.1	ClHSP57.4	0.790476
ClHSP50.3	ClHSP57.4	0.933504
ClHSP27.5	ClHSP57.4	0.90411
ClHSP15.3	ClHSP57.4	0.785714
ClHSP55.8	ClHSP57.4	0.273292
ClHSP15.9	ClHSP57.2	0.848485
ClHSP21.4	ClHSP57.2	0.846154
ClHSP11.1B	ClHSP57.2	0.822222
ClHSP11.1A	ClHSP57.2	0.822222
ClHSP17.4	ClHSP57.2	0.863946
ClHSP16.5	ClHSP57.2	0.857143
ClHSP26.3	ClHSP57.2	0.901869
ClHSP23.1A	ClHSP57.2	0.917949
ClHSP38.8	ClHSP57.2	0.951754
ClHSP22.8	ClHSP57.2	0.87027
ClHSP17.6D	ClHSP57.2	0.833333
ClHSP17.6C	ClHSP57.2	0.833333
ClHSP18	ClHSP57.2	0.837838
ClHSP16	ClHSP57.2	0.823529
ClHSP18.1D	ClHSP57.2	0.837838
ClHSP18.1C	ClHSP57.2	0.837838
ClHSP18.1B	ClHSP57.2	0.837838
ClHSP18.1A	ClHSP57.2	0.837838
ClHSP18.2	ClHSP57.2	0.790541
ClHSP18.1E	ClHSP57.2	0.809524
ClHSP23	ClHSP57.2	0.851648
ClHSP16.1	ClHSP57.2	0.847328
ClHSP21.6	ClHSP57.2	0.857143
ClHSP17.6A	ClHSP57.2	0.864865
ClHSP46.3	ClHSP57.2	0.927746
ClHSP17.6B	ClHSP57.2	0.868421
ClHSP23.5	ClHSP57.2	0.84878
ClHSP23.6	ClHSP57.2	0.839024
ClHSP27.2	ClHSP57.2	0.890351
ClHSP18.9A	ClHSP57.2	0.936709
ClHSP13.7	ClHSP57.2	0.778761
ClHSP27.9	ClHSP57.2	0.911017
ClHSP21.8	ClHSP57.2	0.935065
ClHSP39.8	ClHSP57.2	0.944444
ClHSP42.6	ClHSP57.2	0.935622
ClHSP18.9B	ClHSP57.2	0.877419
ClHSP23.1	ClHSP57.2	0.822967
ClHSP50.3	ClHSP57.2	0.915601
ClHSP27.5	ClHSP57.2	0.885845
ClHSP15.3	ClHSP57.2	0.81295
ClHSP55.8	ClHSP57.2	0.197095
ClHSP57.4	ClHSP57.2	0.324544
ClHSP15.9	ClHSP43.7	0.818966
ClHSP21.4	ClHSP43.7	0.84
ClHSP11.1B	ClHSP43.7	0.846154
ClHSP11.1A	ClHSP43.7	0.846154
ClHSP17.4	ClHSP43.7	0.840909
ClHSP16.5	ClHSP43.7	0.826772
ClHSP26.3	ClHSP43.7	0.891626
ClHSP23.1A	ClHSP43.7	0.913978
ClHSP38.8	ClHSP43.7	0.942029
ClHSP22.8	ClHSP43.7	0.859756
ClHSP17.6D	ClHSP43.7	0.832061
ClHSP17.6C	ClHSP43.7	0.832061
ClHSP18	ClHSP43.7	0.82963
ClHSP16	ClHSP43.7	0.829268
ClHSP18.1D	ClHSP43.7	0.851852
ClHSP18.1C	ClHSP43.7	0.837037
ClHSP18.1B	ClHSP43.7	0.837037
ClHSP18.1A	ClHSP43.7	0.837037
ClHSP18.2	ClHSP43.7	0.844444
ClHSP18.1E	ClHSP43.7	0.843284
ClHSP23	ClHSP43.7	0.858025
ClHSP16.1	ClHSP43.7	0.79661
ClHSP21.6	ClHSP43.7	0.84
ClHSP17.6A	ClHSP43.7	0.842105
ClHSP46.3	ClHSP43.7	0.899614
ClHSP17.6B	ClHSP43.7	0.855072
ClHSP23.5	ClHSP43.7	0.890625
ClHSP23.6	ClHSP43.7	0.885417
ClHSP27.2	ClHSP43.7	0.889908
ClHSP18.9A	ClHSP43.7	0.959184
ClHSP13.7	ClHSP43.7	0.852941
ClHSP27.9	ClHSP43.7	0.877193
ClHSP21.8	ClHSP43.7	0.923611
ClHSP39.8	ClHSP43.7	0.927711
ClHSP42.6	ClHSP43.7	0.934272
ClHSP18.9B	ClHSP43.7	0.875912
ClHSP23.1	ClHSP43.7	0.480769
ClHSP50.3	ClHSP43.7	0.926154
ClHSP27.5	ClHSP43.7	0.875
ClHSP15.3	ClHSP43.7	0.534351
ClHSP55.8	ClHSP43.7	0.839474
ClHSP57.4	ClHSP43.7	0.828947
ClHSP57.2	ClHSP43.7	0.83905
ClHSP15.9	CsHSP16.3	0.635593
ClHSP21.4	CsHSP16.3	0.569106
ClHSP11.1B	CsHSP16.3	0.482353
ClHSP11.1A	CsHSP16.3	0.482353
ClHSP17.4	CsHSP16.3	0.644628
ClHSP16.5	CsHSP16.3	0.582524
ClHSP26.3	CsHSP16.3	0.740157
ClHSP23.1A	CsHSP16.3	0.933333
ClHSP38.8	CsHSP16.3	0.929134
ClHSP22.8	CsHSP16.3	0.553719
ClHSP17.6D	CsHSP16.3	0.346774
ClHSP17.6C	CsHSP16.3	0.346774
ClHSP18	CsHSP16.3	0.352
ClHSP16	CsHSP16.3	0.336066
ClHSP18.1D	CsHSP16.3	0.384
ClHSP18.1C	CsHSP16.3	0.376
ClHSP18.1B	CsHSP16.3	0.376
ClHSP18.1A	CsHSP16.3	0.376
ClHSP18.2	CsHSP16.3	0.451613
ClHSP18.1E	CsHSP16.3	0.384
ClHSP23	CsHSP16.3	0.577236
ClHSP16.1	CsHSP16.3	0.125
ClHSP21.6	CsHSP16.3	0.6
ClHSP17.6A	CsHSP16.3	0.636364
ClHSP46.3	CsHSP16.3	0.756757
ClHSP17.6B	CsHSP16.3	0.682927
ClHSP23.5	CsHSP16.3	0.672566
ClHSP23.6	CsHSP16.3	0.663717
ClHSP27.2	CsHSP16.3	0.691667
ClHSP18.9A	CsHSP16.3	0.933333
ClHSP13.7	CsHSP16.3	0.71875
ClHSP27.9	CsHSP16.3	0.765766
ClHSP21.8	CsHSP16.3	0.875
ClHSP39.8	CsHSP16.3	0.926316
ClHSP42.6	CsHSP16.3	0.913462
ClHSP18.9B	CsHSP16.3	0.808696
ClHSP23.1	CsHSP16.3	0.783019
ClHSP50.3	CsHSP16.3	0.880597
ClHSP27.5	CsHSP16.3	0.781513
ClHSP15.3	CsHSP16.3	0.764151
ClHSP55.8	CsHSP16.3	0.854962
ClHSP57.4	CsHSP16.3	0.848485
ClHSP57.2	CsHSP16.3	0.856061
ClHSP43.7	CsHSP16.3	0.798319
ClHSP15.9	CsHSP23.9B	0.74359
ClHSP21.4	CsHSP23.9B	0.763889
ClHSP11.1B	CsHSP23.9B	0.719512
ClHSP11.1A	CsHSP23.9B	0.719512
ClHSP17.4	CsHSP23.9B	0.753968
ClHSP16.5	CsHSP23.9B	0.775
ClHSP26.3	CsHSP23.9B	0.672043
ClHSP23.1A	CsHSP23.9B	0.947368
ClHSP38.8	CsHSP23.9B	0.929412
ClHSP22.8	CsHSP23.9B	0.792208
ClHSP17.6D	CsHSP23.9B	0.72
ClHSP17.6C	CsHSP23.9B	0.72
ClHSP18	CsHSP23.9B	0.72093
ClHSP16	CsHSP23.9B	0.756098
ClHSP18.1D	CsHSP23.9B	0.728682
ClHSP18.1C	CsHSP23.9B	0.705426
ClHSP18.1B	CsHSP23.9B	0.705426
ClHSP18.1A	CsHSP23.9B	0.705426
ClHSP18.2	CsHSP23.9B	0.746154
ClHSP18.1E	CsHSP23.9B	0.765625
ClHSP23	CsHSP23.9B	0.810458
ClHSP16.1	CsHSP23.9B	0.758929
ClHSP21.6	CsHSP23.9B	0.802817
ClHSP17.6A	CsHSP23.9B	0.76378
ClHSP46.3	CsHSP23.9B	0.124378
ClHSP17.6B	CsHSP23.9B	0.804688
ClHSP23.5	CsHSP23.9B	0.731183
ClHSP23.6	CsHSP23.9B	0.731183
ClHSP27.2	CsHSP23.9B	0.744792
ClHSP18.9A	CsHSP23.9B	0.951613
ClHSP13.7	CsHSP23.9B	0.75
ClHSP27.9	CsHSP23.9B	0.859551
ClHSP21.8	CsHSP23.9B	0.890756
ClHSP39.8	CsHSP23.9B	0.921569
ClHSP42.6	CsHSP23.9B	0.9
ClHSP18.9B	CsHSP23.9B	0.857143
ClHSP23.1	CsHSP23.9B	0.815789
ClHSP50.3	CsHSP23.9B	0.931373
ClHSP27.5	CsHSP23.9B	0.868571
ClHSP15.3	CsHSP23.9B	0.816327
ClHSP55.8	CsHSP23.9B	0.901961
ClHSP57.4	CsHSP23.9B	0.897059
ClHSP57.2	CsHSP23.9B	0.911765
ClHSP43.7	CsHSP23.9B	0.874346
CsHSP16.3	CsHSP23.9B	0.761062
ClHSP15.9	CsHSP16.5	0.738739
ClHSP21.4	CsHSP16.5	0.699187
ClHSP11.1B	CsHSP16.5	0.619718
ClHSP11.1A	CsHSP16.5	0.619718
ClHSP17.4	CsHSP16.5	0.777778
ClHSP16.5	CsHSP16.5	0.114286
ClHSP26.3	CsHSP16.5	0.8
ClHSP23.1A	CsHSP16.5	0.88
ClHSP38.8	CsHSP16.5	0.887218
ClHSP22.8	CsHSP16.5	0.721805
ClHSP17.6D	CsHSP16.5	0.58871
ClHSP17.6C	CsHSP16.5	0.58871
ClHSP18	CsHSP16.5	0.580645
ClHSP16	CsHSP16.5	0.581197
ClHSP18.1D	CsHSP16.5	0.572581
ClHSP18.1C	CsHSP16.5	0.572581
ClHSP18.1B	CsHSP16.5	0.572581
ClHSP18.1A	CsHSP16.5	0.572581
ClHSP18.2	CsHSP16.5	0.56
ClHSP18.1E	CsHSP16.5	0.580645
ClHSP23	CsHSP16.5	0.716535
ClHSP16.1	CsHSP16.5	0.543689
ClHSP21.6	CsHSP16.5	0.741935
ClHSP17.6A	CsHSP16.5	0.769841
ClHSP46.3	CsHSP16.5	0.785124
ClHSP17.6B	CsHSP16.5	0.81746
ClHSP23.5	CsHSP16.5	0.72093
ClHSP23.6	CsHSP16.5	0.713178
ClHSP27.2	CsHSP16.5	0.784615
ClHSP18.9A	CsHSP16.5	0.925926
ClHSP13.7	CsHSP16.5	0.740385
ClHSP27.9	CsHSP16.5	0.836066
ClHSP21.8	CsHSP16.5	0.932039
ClHSP39.8	CsHSP16.5	0.927419
ClHSP42.6	CsHSP16.5	0.920635
ClHSP18.9B	CsHSP16.5	0.828125
ClHSP23.1	CsHSP16.5	0.776699
ClHSP50.3	CsHSP16.5	0.921429
ClHSP27.5	CsHSP16.5	0.816794
ClHSP15.3	CsHSP16.5	0.759036
ClHSP55.8	CsHSP16.5	0.870504
ClHSP57.4	CsHSP16.5	0.842857
ClHSP57.2	CsHSP16.5	0.864286
ClHSP43.7	CsHSP16.5	0.84252
CsHSP16.3	CsHSP16.5	0.563107
CsHSP23.9B	CsHSP16.5	0.775
ClHSP15.9	CsHSP17.9	0.576
ClHSP21.4	CsHSP17.9	0.595745
ClHSP11.1B	CsHSP17.9	0.336957
ClHSP11.1A	CsHSP17.9	0.336957
ClHSP17.4	CsHSP17.9	0.666667
ClHSP16.5	CsHSP17.9	0.592
ClHSP26.3	CsHSP17.9	0.739437
ClHSP23.1A	CsHSP17.9	0.907895
ClHSP38.8	CsHSP17.9	0.885714
ClHSP22.8	CsHSP17.9	0.555556
ClHSP17.6D	CsHSP17.9	0.0805369
ClHSP17.6C	CsHSP17.9	0.0805369
ClHSP18	CsHSP17.9	0.0805369
ClHSP16	CsHSP17.9	0.282609
ClHSP18.1D	CsHSP17.9	0.14094
ClHSP18.1C	CsHSP17.9	0.147651
ClHSP18.1B	CsHSP17.9	0.147651
ClHSP18.1A	CsHSP17.9	0.147651
ClHSP18.2	CsHSP17.9	0.331081
ClHSP18.1E	CsHSP17.9	0.275168
ClHSP23	CsHSP17.9	0.592857
ClHSP16.1	CsHSP17.9	0.403226
ClHSP21.6	CsHSP17.9	0.598592
ClHSP17.6A	CsHSP17.9	0.688406
ClHSP46.3	CsHSP17.9	0.744
ClHSP17.6B	CsHSP17.9	0.698529
ClHSP23.5	CsHSP17.9	0.653846
ClHSP23.6	CsHSP17.9	0.646154
ClHSP27.2	CsHSP17.9	0.726619
ClHSP18.9A	CsHSP17.9	0.904255
ClHSP13.7	CsHSP17.9	0.7
ClHSP27.9	CsHSP17.9	0.731707
ClHSP21.8	CsHSP17.9	0.846154
ClHSP39.8	CsHSP17.9	0.921053
ClHSP42.6	CsHSP17.9	0.882812
ClHSP18.9B	CsHSP17.9	0.820896
ClHSP23.1	CsHSP17.9	0.810811
ClHSP50.3	CsHSP17.9	0.884354
ClHSP27.5	CsHSP17.9	0.79562
ClHSP15.3	CsHSP17.9	0.755102
ClHSP55.8	CsHSP17.9	0.847222
ClHSP57.4	CsHSP17.9	0.834483
ClHSP57.2	CsHSP17.9	0.82069
ClHSP43.7	CsHSP17.9	0.832061
CsHSP16.3	CsHSP17.9	0.362903
CsHSP23.9B	CsHSP17.9	0.746032
CsHSP16.5	CsHSP17.9	0.584
ClHSP15.9	CsHSP20.8	0.65625
ClHSP21.4	CsHSP20.8	0.791045
ClHSP11.1B	CsHSP20.8	0.75
ClHSP11.1A	CsHSP20.8	0.75
ClHSP17.4	CsHSP20.8	0.75
ClHSP16.5	CsHSP20.8	0.779817
ClHSP26.3	CsHSP20.8	0.724719
ClHSP23.1A	CsHSP20.8	0.935484
ClHSP38.8	CsHSP20.8	0.904459
ClHSP22.8	CsHSP20.8	0.809524
ClHSP17.6D	CsHSP20.8	0.675676
ClHSP17.6C	CsHSP20.8	0.675676
ClHSP18	CsHSP20.8	0.686957
ClHSP16	CsHSP20.8	0.695238
ClHSP18.1D	CsHSP20.8	0.669565
ClHSP18.1C	CsHSP20.8	0.678261
ClHSP18.1B	CsHSP20.8	0.678261
ClHSP18.1A	CsHSP20.8	0.678261
ClHSP18.2	CsHSP20.8	0.695652
ClHSP18.1E	CsHSP20.8	0.666667
ClHSP23	CsHSP20.8	0.797203
ClHSP16.1	CsHSP20.8	0.702128
ClHSP21.6	CsHSP20.8	0.806202
ClHSP17.6A	CsHSP20.8	0.778761
ClHSP46.3	CsHSP20.8	0.754491
ClHSP17.6B	CsHSP20.8	0.777778
ClHSP23.5	CsHSP20.8	0.0864865
ClHSP23.6	CsHSP20.8	0.0864865
ClHSP27.2	CsHSP20.8	0.711111
ClHSP18.9A	CsHSP20.8	0.959016
ClHSP13.7	CsHSP20.8	0.790698
ClHSP27.9	CsHSP20.8	0.855491
ClHSP21.8	CsHSP20.8	0.940171
ClHSP39.8	CsHSP20.8	0.925676
ClHSP42.6	CsHSP20.8	0.929078
ClHSP18.9B	CsHSP20.8	0.885246
ClHSP23.1	CsHSP20.8	0.836538
ClHSP50.3	CsHSP20.8	0.913978
ClHSP27.5	CsHSP20.8	0.865854
ClHSP15.3	CsHSP20.8	0.833333
ClHSP55.8	CsHSP20.8	0.87027
ClHSP57.4	CsHSP20.8	0.892473
ClHSP57.2	CsHSP20.8	0.865591
ClHSP43.7	CsHSP20.8	0.901099
CsHSP16.3	CsHSP20.8	0.705263
CsHSP23.9B	CsHSP20.8	0.75
CsHSP16.5	CsHSP20.8	0.779817
CsHSP17.9	CsHSP20.8	0.675676
ClHSP15.9	CsHSP27.1	0.783784
ClHSP21.4	CsHSP27.1	0.793103
ClHSP11.1B	CsHSP27.1	0.763158
ClHSP11.1A	CsHSP27.1	0.763158
ClHSP17.4	CsHSP27.1	0.774194
ClHSP16.5	CsHSP27.1	0.808696
ClHSP26.3	CsHSP27.1	0.836158
ClHSP23.1A	CsHSP27.1	0.948276
ClHSP38.8	CsHSP27.1	0.94152
ClHSP22.8	CsHSP27.1	0.81457
ClHSP17.6D	CsHSP27.1	0.743802
ClHSP17.6C	CsHSP27.1	0.743802
ClHSP18	CsHSP27.1	0.752
ClHSP16	CsHSP27.1	0.784483
ClHSP18.1D	CsHSP27.1	0.768
ClHSP18.1C	CsHSP27.1	0.76
ClHSP18.1B	CsHSP27.1	0.76
ClHSP18.1A	CsHSP27.1	0.76
ClHSP18.2	CsHSP27.1	0.76
ClHSP18.1E	CsHSP27.1	0.782258
ClHSP23	CsHSP27.1	0.801282
ClHSP16.1	CsHSP27.1	0.754545
ClHSP21.6	CsHSP27.1	0.792857
ClHSP17.6A	CsHSP27.1	0.8
ClHSP46.3	CsHSP27.1	0.837209
ClHSP17.6B	CsHSP27.1	0.821705
ClHSP23.5	CsHSP27.1	0.827586
ClHSP23.6	CsHSP27.1	0.827586
ClHSP27.2	CsHSP27.1	0.88172
ClHSP18.9A	CsHSP27.1	0.932331
ClHSP13.7	CsHSP27.1	0.793814
ClHSP27.9	CsHSP27.1	0.0983607
ClHSP21.8	CsHSP27.1	0.9375
ClHSP39.8	CsHSP27.1	0.930108
ClHSP42.6	CsHSP27.1	0.958084
ClHSP18.9B	CsHSP27.1	0.853659
ClHSP23.1	CsHSP27.1	0.796875
ClHSP50.3	CsHSP27.1	0.932735
ClHSP27.5	CsHSP27.1	0.861272
ClHSP15.3	CsHSP27.1	0.754902
ClHSP55.8	CsHSP27.1	0.920705
ClHSP57.4	CsHSP27.1	0.899123
ClHSP57.2	CsHSP27.1	0.912281
ClHSP43.7	CsHSP27.1	0.881818
CsHSP16.3	CsHSP27.1	0.765766
CsHSP23.9B	CsHSP27.1	0.852941
CsHSP16.5	CsHSP27.1	0.826087
CsHSP17.9	CsHSP27.1	0.727273
CsHSP20.8	CsHSP27.1	0.854545
ClHSP15.9	CsHSP43.7	0.818966
ClHSP21.4	CsHSP43.7	0.853333
ClHSP11.1B	CsHSP43.7	0.846154
ClHSP11.1A	CsHSP43.7	0.846154
ClHSP17.4	CsHSP43.7	0.840909
ClHSP16.5	CsHSP43.7	0.834646
ClHSP26.3	CsHSP43.7	0.896552
ClHSP23.1A	CsHSP43.7	0.913978
ClHSP38.8	CsHSP43.7	0.951691
ClHSP22.8	CsHSP43.7	0.853659
ClHSP17.6D	CsHSP43.7	0.839695
ClHSP17.6C	CsHSP43.7	0.839695
ClHSP18	CsHSP43.7	0.837037
ClHSP16	CsHSP43.7	0.821138
ClHSP18.1D	CsHSP43.7	0.844444
ClHSP18.1C	CsHSP43.7	0.82963
ClHSP18.1B	CsHSP43.7	0.82963
ClHSP18.1A	CsHSP43.7	0.82963
ClHSP18.2	CsHSP43.7	0.844444
ClHSP18.1E	CsHSP43.7	0.843284
ClHSP23	CsHSP43.7	0.858025
ClHSP16.1	CsHSP43.7	0.779661
ClHSP21.6	CsHSP43.7	0.853333
ClHSP17.6A	CsHSP43.7	0.834586
ClHSP46.3	CsHSP43.7	0.903475
ClHSP17.6B	CsHSP43.7	0.855072
ClHSP23.5	CsHSP43.7	0.895833
ClHSP23.6	CsHSP43.7	0.890625
ClHSP27.2	CsHSP43.7	0.889908
ClHSP18.9A	CsHSP43.7	0.965986
ClHSP13.7	CsHSP43.7	0.852941
ClHSP27.9	CsHSP43.7	0.868421
ClHSP21.8	CsHSP43.7	0.923611
ClHSP39.8	CsHSP43.7	0.919679
ClHSP42.6	CsHSP43.7	0.948357
ClHSP18.9B	CsHSP43.7	0.883212
ClHSP23.1	CsHSP43.7	0.485577
ClHSP50.3	CsHSP43.7	0.929231
ClHSP27.5	CsHSP43.7	0.885
ClHSP15.3	CsHSP43.7	0.541985
ClHSP55.8	CsHSP43.7	0.844737
ClHSP57.4	CsHSP43.7	0.834211
ClHSP57.2	CsHSP43.7	0.844327
ClHSP43.7	CsHSP43.7	0.113402
CsHSP16.3	CsHSP43.7	0.781513
CsHSP23.9B	CsHSP43.7	0.879581
CsHSP16.5	CsHSP43.7	0.850394
CsHSP17.9	CsHSP43.7	0.839695
CsHSP20.8	CsHSP43.7	0.906593
CsHSP27.1	CsHSP43.7	0.877273
ClHSP15.9	CsHSP6	0.595745
ClHSP21.4	CsHSP6	0.64
ClHSP11.1B	CsHSP6	0.358974
ClHSP11.1A	CsHSP6	0.358974
ClHSP17.4	CsHSP6	0.622222
ClHSP16.5	CsHSP6	0.617021
ClHSP26.3	CsHSP6	0.76087
ClHSP23.1A	CsHSP6	0.935484
ClHSP38.8	CsHSP6	0.877551
ClHSP22.8	CsHSP6	0.6
ClHSP17.6D	CsHSP6	0.18
ClHSP17.6C	CsHSP6	0.18
ClHSP18	CsHSP6	0.18
ClHSP16	CsHSP6	0.291667
ClHSP18.1D	CsHSP6	0.14
ClHSP18.1C	CsHSP6	0.12
ClHSP18.1B	CsHSP6	0.12
ClHSP18.1A	CsHSP6	0.12
ClHSP18.2	CsHSP6	0.306122
ClHSP18.1E	CsHSP6	0.24
ClHSP23	CsHSP6	0.530612
ClHSP16.1	CsHSP6	0.425
ClHSP21.6	CsHSP6	0.595745
ClHSP17.6A	CsHSP6	0.673913
ClHSP46.3	CsHSP6	0.75
ClHSP17.6B	CsHSP6	0.765957
ClHSP23.5	CsHSP6	0.574468
ClHSP23.6	CsHSP6	0.553191
ClHSP27.2	CsHSP6	0.652174
ClHSP18.9A	CsHSP6	0.925
ClHSP13.7	CsHSP6	0.607143
ClHSP27.9	CsHSP6	0.717949
ClHSP21.8	CsHSP6	0.846154
ClHSP39.8	CsHSP6	0.933333
ClHSP42.6	CsHSP6	0.87234
ClHSP18.9B	CsHSP6	0.787234
ClHSP23.1	CsHSP6	0.631579
ClHSP50.3	CsHSP6	0.92
ClHSP27.5	CsHSP6	0.76
ClHSP15.3	CsHSP6	0.73913
ClHSP55.8	CsHSP6	0.8
ClHSP57.4	CsHSP6	0.82
ClHSP57.2	CsHSP6	0.76
ClHSP43.7	CsHSP6	0.825
CsHSP16.3	CsHSP6	0.375
CsHSP23.9B	CsHSP6	0.72093
CsHSP16.5	CsHSP6	0.595745
CsHSP17.9	CsHSP6	0.2
CsHSP20.8	CsHSP6	0.586207
CsHSP27.1	CsHSP6	0.72973
CsHSP43.7	CsHSP6	0.85
ClHSP15.9	CsHSP17.4	0.571429
ClHSP21.4	CsHSP17.4	0.548148
ClHSP11.1B	CsHSP17.4	0.344828
ClHSP11.1A	CsHSP17.4	0.344828
ClHSP17.4	CsHSP17.4	0.636364
ClHSP16.5	CsHSP17.4	0.588235
ClHSP26.3	CsHSP17.4	0.732394
ClHSP23.1A	CsHSP17.4	0.907895
ClHSP38.8	CsHSP17.4	0.884058
ClHSP22.8	CsHSP17.4	0.560284
ClHSP17.6D	CsHSP17.4	0.145833
ClHSP17.6C	CsHSP17.4	0.145833
ClHSP18	CsHSP17.4	0.147651
ClHSP16	CsHSP17.4	0.263158
ClHSP18.1D	CsHSP17.4	0.107383
ClHSP18.1C	CsHSP17.4	0.100671
ClHSP18.1B	CsHSP17.4	0.100671
ClHSP18.1A	CsHSP17.4	0.100671
ClHSP18.2	CsHSP17.4	0.306122
ClHSP18.1E	CsHSP17.4	0.22973
ClHSP23	CsHSP17.4	0.552239
ClHSP16.1	CsHSP17.4	0.391667
ClHSP21.6	CsHSP17.4	0.569343
ClHSP17.6A	CsHSP17.4	0.681818
ClHSP46.3	CsHSP17.4	0.723577
ClHSP17.6B	CsHSP17.4	0.669231
ClHSP23.5	CsHSP17.4	0.632812
ClHSP23.6	CsHSP17.4	0.625
ClHSP27.2	CsHSP17.4	0.751825
ClHSP18.9A	CsHSP17.4	0.888889
ClHSP13.7	CsHSP17.4	0.663158
ClHSP27.9	CsHSP17.4	0.755906
ClHSP21.8	CsHSP17.4	0.840909
ClHSP39.8	CsHSP17.4	0.913043
ClHSP42.6	CsHSP17.4	0.895161
ClHSP18.9B	CsHSP17.4	0.796992
ClHSP23.1	CsHSP17.4	0.8
ClHSP50.3	CsHSP17.4	0.882759
ClHSP27.5	CsHSP17.4	0.785185
ClHSP15.3	CsHSP17.4	0.757576
ClHSP55.8	CsHSP17.4	0.838028
ClHSP57.4	CsHSP17.4	0.811189
ClHSP57.2	CsHSP17.4	0.825175
ClHSP43.7	CsHSP17.4	0.835821
CsHSP16.3	CsHSP17.4	0.375
CsHSP23.9B	CsHSP17.4	0.725806
CsHSP16.5	CsHSP17.4	0.571429
CsHSP17.9	CsHSP17.4	0.166667
CsHSP20.8	CsHSP17.4	0.66087
CsHSP27.1	CsHSP17.4	0.768
CsHSP43.7	CsHSP17.4	0.828358
CsHSP6	CsHSP17.4	0.222222
ClHSP15.9	CsHSP67.1	0.952756
ClHSP21.4	CsHSP67.1	0.952941
ClHSP11.1B	CsHSP67.1	0.912088
ClHSP11.1A	CsHSP67.1	0.912088
ClHSP17.4	CsHSP67.1	0.950355
ClHSP16.5	CsHSP67.1	0.954545
ClHSP26.3	CsHSP67.1	0.932642
ClHSP23.1A	CsHSP67.1	0.94
ClHSP38.8	CsHSP67.1	0.874627
ClHSP22.8	CsHSP67.1	0.954023
ClHSP17.6D	CsHSP67.1	0.9
ClHSP17.6C	CsHSP67.1	0.9
ClHSP18	CsHSP67.1	0.902778
ClHSP16	CsHSP67.1	0.924812
ClHSP18.1D	CsHSP67.1	0.916667
ClHSP18.1C	CsHSP67.1	0.902778
ClHSP18.1B	CsHSP67.1	0.902778
ClHSP18.1A	CsHSP67.1	0.902778
ClHSP18.2	CsHSP67.1	0.931034
ClHSP18.1E	CsHSP67.1	0.881119
ClHSP23	CsHSP67.1	0.94382
ClHSP16.1	CsHSP67.1	0.937984
ClHSP21.6	CsHSP67.1	0.928571
ClHSP17.6A	CsHSP67.1	0.937063
ClHSP46.3	CsHSP67.1	0.944751
ClHSP17.6B	CsHSP67.1	0.965278
ClHSP23.5	CsHSP67.1	0.949153
ClHSP23.6	CsHSP67.1	0.954802
ClHSP27.2	CsHSP67.1	0.930108
ClHSP18.9A	CsHSP67.1	0.841772
ClHSP13.7	CsHSP67.1	0.954545
ClHSP27.9	CsHSP67.1	0.957346
ClHSP21.8	CsHSP67.1	0.833333
ClHSP39.8	CsHSP67.1	0.86755
ClHSP42.6	CsHSP67.1	0.443182
ClHSP18.9B	CsHSP67.1	0.931507
ClHSP23.1	CsHSP67.1	0.942197
ClHSP50.3	CsHSP67.1	0.89272
ClHSP27.5	CsHSP67.1	0.943878
ClHSP15.3	CsHSP67.1	0.94697
ClHSP55.8	CsHSP67.1	0.937956
ClHSP57.4	CsHSP67.1	0.927007
ClHSP57.2	CsHSP67.1	0.937729
ClHSP43.7	CsHSP67.1	0.952
CsHSP16.3	CsHSP67.1	0.938931
CsHSP23.9B	CsHSP67.1	0.936047
CsHSP16.5	CsHSP67.1	0.962121
CsHSP17.9	CsHSP67.1	0.907801
CsHSP20.8	CsHSP67.1	0.943038
CsHSP27.1	CsHSP67.1	0.955665
CsHSP43.7	CsHSP67.1	0.952
CsHSP6	CsHSP67.1	0.897959
CsHSP17.4	CsHSP67.1	0.913669
ClHSP15.9	CsHSP20.3	0.734513
ClHSP21.4	CsHSP20.3	0.791667
ClHSP11.1B	CsHSP20.3	0.75
ClHSP11.1A	CsHSP20.3	0.75
ClHSP17.4	CsHSP20.3	0.784
ClHSP16.5	CsHSP20.3	0.747748
ClHSP26.3	CsHSP20.3	0.817568
ClHSP23.1A	CsHSP20.3	0.970149
ClHSP38.8	CsHSP20.3	0.965753
ClHSP22.8	CsHSP20.3	0.519231
ClHSP17.6D	CsHSP20.3	0.704545
ClHSP17.6C	CsHSP20.3	0.704545
ClHSP18	CsHSP20.3	0.706767
ClHSP16	CsHSP20.3	0.628099
ClHSP18.1D	CsHSP20.3	0.691729
ClHSP18.1C	CsHSP20.3	0.691729
ClHSP18.1B	CsHSP20.3	0.691729
ClHSP18.1A	CsHSP20.3	0.691729
ClHSP18.2	CsHSP20.3	0.676692
ClHSP18.1E	CsHSP20.3	0.691729
ClHSP23	CsHSP20.3	0.763514
ClHSP16.1	CsHSP20.3	0.678571
ClHSP21.6	CsHSP20.3	0.741497
ClHSP17.6A	CsHSP20.3	0.756098
ClHSP46.3	CsHSP20.3	0.826772
ClHSP17.6B	CsHSP20.3	0.748031
ClHSP23.5	CsHSP20.3	0.8
ClHSP23.6	CsHSP20.3	0.792593
ClHSP27.2	CsHSP20.3	0.811189
ClHSP18.9A	CsHSP20.3	0.94898
ClHSP13.7	CsHSP20.3	0.806452
ClHSP27.9	CsHSP20.3	0.8125
ClHSP21.8	CsHSP20.3	0.956989
ClHSP39.8	CsHSP20.3	0.957627
ClHSP42.6	CsHSP20.3	0.977941
ClHSP18.9B	CsHSP20.3	0.852459
ClHSP23.1	CsHSP20.3	0.828571
ClHSP50.3	CsHSP20.3	0.93038
ClHSP27.5	CsHSP20.3	0.852113
ClHSP15.3	CsHSP20.3	0.857143
ClHSP55.8	CsHSP20.3	0.871795
ClHSP57.4	CsHSP20.3	0.872611
ClHSP57.2	CsHSP20.3	0.859873
ClHSP43.7	CsHSP20.3	0.890511
CsHSP16.3	CsHSP20.3	0.646018
CsHSP23.9B	CsHSP20.3	0.835938
CsHSP16.5	CsHSP20.3	0.738739
CsHSP17.9	CsHSP20.3	0.706767
CsHSP20.8	CsHSP20.3	0.853448
CsHSP27.1	CsHSP20.3	0.820312
CsHSP43.7	CsHSP20.3	0.875912
CsHSP6	CsHSP20.3	0.65
CsHSP17.4	CsHSP20.3	0.6875
CsHSP67.1	CsHSP20.3	0.959184
ClHSP15.9	CsHSP22.9	0.888889
ClHSP21.4	CsHSP22.9	0.901235
ClHSP11.1B	CsHSP22.9	0.918367
ClHSP11.1A	CsHSP22.9	0.918367
ClHSP17.4	CsHSP22.9	0.901235
ClHSP16.5	CsHSP22.9	0.893333
ClHSP26.3	CsHSP22.9	0.908257
ClHSP23.1A	CsHSP22.9	0.0909091
ClHSP38.8	CsHSP22.9	0.930435
ClHSP22.8	CsHSP22.9	0.948454
ClHSP17.6D	CsHSP22.9	0.921053
ClHSP17.6C	CsHSP22.9	0.921053
ClHSP18	CsHSP22.9	0.921053
ClHSP16	CsHSP22.9	0.927536
ClHSP18.1D	CsHSP22.9	0.934211
ClHSP18.1C	CsHSP22.9	0.921053
ClHSP18.1B	CsHSP22.9	0.921053
ClHSP18.1A	CsHSP22.9	0.921053
ClHSP18.2	CsHSP22.9	0.894737
ClHSP18.1E	CsHSP22.9	0.947368
ClHSP23	CsHSP22.9	0.931034
ClHSP16.1	CsHSP22.9	0.932203
ClHSP21.6	CsHSP22.9	0.923077
ClHSP17.6A	CsHSP22.9	0.963855
ClHSP46.3	CsHSP22.9	0.946237
ClHSP17.6B	CsHSP22.9	0.879518
ClHSP23.5	CsHSP22.9	0.927083
ClHSP23.6	CsHSP22.9	0.9375
ClHSP27.2	CsHSP22.9	0.940171
ClHSP18.9A	CsHSP22.9	0.905405
ClHSP13.7	CsHSP22.9	0.884615
ClHSP27.9	CsHSP22.9	0.95935
ClHSP21.8	CsHSP22.9	0.916667
ClHSP39.8	CsHSP22.9	0.94375
ClHSP42.6	CsHSP22.9	0.923077
ClHSP18.9B	CsHSP22.9	0.925926
ClHSP23.1	CsHSP22.9	0.940741
ClHSP50.3	CsHSP22.9	0.942857
ClHSP27.5	CsHSP22.9	0.886364
ClHSP15.3	CsHSP22.9	0.919355
ClHSP55.8	CsHSP22.9	0.913265
ClHSP57.4	CsHSP22.9	0.887755
ClHSP57.2	CsHSP22.9	0.917949
ClHSP43.7	CsHSP22.9	0.908602
CsHSP16.3	CsHSP22.9	0.933333
CsHSP23.9B	CsHSP22.9	0.946809
CsHSP16.5	CsHSP22.9	0.893333
CsHSP17.9	CsHSP22.9	0.907895
CsHSP20.8	CsHSP22.9	0.923913
CsHSP27.1	CsHSP22.9	0.947826
CsHSP43.7	CsHSP22.9	0.908602
CsHSP6	CsHSP22.9	0.935484
CsHSP17.4	CsHSP22.9	0.907895
CsHSP67.1	CsHSP22.9	0.939597
CsHSP20.3	CsHSP22.9	0.970149
ClHSP15.9	CsHSP23.4	0.612903
ClHSP21.4	CsHSP23.4	0.648148
ClHSP11.1B	CsHSP23.4	0.293478
ClHSP11.1A	CsHSP23.4	0.293478
ClHSP17.4	CsHSP23.4	0.664234
ClHSP16.5	CsHSP23.4	0.604839
ClHSP26.3	CsHSP23.4	0.777778
ClHSP23.1A	CsHSP23.4	0.929412
ClHSP38.8	CsHSP23.4	0.906433
ClHSP22.8	CsHSP23.4	0.610778
ClHSP17.6D	CsHSP23.4	0.187919
ClHSP17.6C	CsHSP23.4	0.187919
ClHSP18	CsHSP23.4	0.181208
ClHSP16	CsHSP23.4	0.333333
ClHSP18.1D	CsHSP23.4	0.181208
ClHSP18.1C	CsHSP23.4	0.134228
ClHSP18.1B	CsHSP23.4	0.134228
ClHSP18.1A	CsHSP23.4	0.134228
ClHSP18.2	CsHSP23.4	0.333333
ClHSP18.1E	CsHSP23.4	0.255034
ClHSP23	CsHSP23.4	0.662722
ClHSP16.1	CsHSP23.4	0.419355
ClHSP21.6	CsHSP23.4	0.622642
ClHSP17.6A	CsHSP23.4	0.70073
ClHSP46.3	CsHSP23.4	0.777778
ClHSP17.6B	CsHSP23.4	0.697842
ClHSP23.5	CsHSP23.4	0.717647
ClHSP23.6	CsHSP23.4	0.711765
ClHSP27.2	CsHSP23.4	0.790055
ClHSP18.9A	CsHSP23.4	0.904762
ClHSP13.7	CsHSP23.4	0.72
ClHSP27.9	CsHSP23.4	0.814371
ClHSP21.8	CsHSP23.4	0.900826
ClHSP39.8	CsHSP23.4	0.946667
ClHSP42.6	CsHSP23.4	0.920245
ClHSP18.9B	CsHSP23.4	0.789474
ClHSP23.1	CsHSP23.4	0.801802
ClHSP50.3	CsHSP23.4	0.907216
ClHSP27.5	CsHSP23.4	0.850829
ClHSP15.3	CsHSP23.4	0.742268
ClHSP55.8	CsHSP23.4	0.858639
ClHSP57.4	CsHSP23.4	0.854167
ClHSP57.2	CsHSP23.4	0.84375
ClHSP43.7	CsHSP23.4	0.849162
CsHSP16.3	CsHSP23.4	0.41129
CsHSP23.9B	CsHSP23.4	0.780488
CsHSP16.5	CsHSP23.4	0.58871
CsHSP17.9	CsHSP23.4	0.214765
CsHSP20.8	CsHSP23.4	0.751634
CsHSP27.1	CsHSP23.4	0.812121
CsHSP43.7	CsHSP23.4	0.849162
CsHSP6	CsHSP23.4	0.24
CsHSP17.4	CsHSP23.4	0.173611
CsHSP67.1	CsHSP23.4	0.920455
CsHSP20.3	CsHSP23.4	0.721854
CsHSP22.9	CsHSP23.4	0.928571
ClHSP15.9	CsHSP17.5	0.744
ClHSP21.4	CsHSP17.5	0.673913
ClHSP11.1B	CsHSP17.5	0.662791
ClHSP11.1A	CsHSP17.5	0.662791
ClHSP17.4	CsHSP17.5	0.0402685
ClHSP16.5	CsHSP17.5	0.769841
ClHSP26.3	CsHSP17.5	0.753623
ClHSP23.1A	CsHSP17.5	0.91358
ClHSP38.8	CsHSP17.5	0.886525
ClHSP22.8	CsHSP17.5	0.757143
ClHSP17.6D	CsHSP17.5	0.656934
ClHSP17.6C	CsHSP17.5	0.656934
ClHSP18	CsHSP17.5	0.664234
ClHSP16	CsHSP17.5	0.607692
ClHSP18.1D	CsHSP17.5	0.656934
ClHSP18.1C	CsHSP17.5	0.649635
ClHSP18.1B	CsHSP17.5	0.649635
ClHSP18.1A	CsHSP17.5	0.649635
ClHSP18.2	CsHSP17.5	0.652174
ClHSP18.1E	CsHSP17.5	0.642336
ClHSP23	CsHSP17.5	0.716312
ClHSP16.1	CsHSP17.5	0.633333
ClHSP21.6	CsHSP17.5	0.695652
ClHSP17.6A	CsHSP17.5	0.408163
ClHSP46.3	CsHSP17.5	0.744
ClHSP17.6B	CsHSP17.5	0.521127
ClHSP23.5	CsHSP17.5	0.740458
ClHSP23.6	CsHSP17.5	0.740458
ClHSP27.2	CsHSP17.5	0.76087
ClHSP18.9A	CsHSP17.5	0.938776
ClHSP13.7	CsHSP17.5	0.73
ClHSP27.9	CsHSP17.5	0.768
ClHSP21.8	CsHSP17.5	0.905263
ClHSP39.8	CsHSP17.5	0.965517
ClHSP42.6	CsHSP17.5	0.952
ClHSP18.9B	CsHSP17.5	0.843284
ClHSP23.1	CsHSP17.5	0.8
ClHSP50.3	CsHSP17.5	0.932432
ClHSP27.5	CsHSP17.5	0.832117
ClHSP15.3	CsHSP17.5	0.8
ClHSP55.8	CsHSP17.5	0.883562
ClHSP57.4	CsHSP17.5	0.897959
ClHSP57.2	CsHSP17.5	0.877551
ClHSP43.7	CsHSP17.5	0.840909
CsHSP16.3	CsHSP17.5	0.652893
CsHSP23.9B	CsHSP17.5	0.753968
CsHSP16.5	CsHSP17.5	0.777778
CsHSP17.9	CsHSP17.5	0.673913
CsHSP20.8	CsHSP17.5	0.75
CsHSP27.1	CsHSP17.5	0.774194
CsHSP43.7	CsHSP17.5	0.840909
CsHSP6	CsHSP17.5	0.622222
CsHSP17.4	CsHSP17.5	0.643939
CsHSP67.1	CsHSP17.5	0.957447
CsHSP20.3	CsHSP17.5	0.792
CsHSP22.9	CsHSP17.5	0.901235
CsHSP23.4	CsHSP17.5	0.671533
ClHSP15.9	CsHSP39.1	0.880952
ClHSP21.4	CsHSP39.1	0.9375
ClHSP11.1B	CsHSP39.1	0.877778
ClHSP11.1A	CsHSP39.1	0.877778
ClHSP17.4	CsHSP39.1	0.907143
ClHSP16.5	CsHSP39.1	0.939394
ClHSP26.3	CsHSP39.1	0.945946
ClHSP23.1A	CsHSP39.1	0.948276
ClHSP38.8	CsHSP39.1	0.32622
ClHSP22.8	CsHSP39.1	0.900585
ClHSP17.6D	CsHSP39.1	0.898551
ClHSP17.6C	CsHSP39.1	0.898551
ClHSP18	CsHSP39.1	0.900709
ClHSP16	CsHSP39.1	0.89313
ClHSP18.1D	CsHSP39.1	0.893617
ClHSP18.1C	CsHSP39.1	0.879433
ClHSP18.1B	CsHSP39.1	0.879433
ClHSP18.1A	CsHSP39.1	0.879433
ClHSP18.2	CsHSP39.1	0.880282
ClHSP18.1E	CsHSP39.1	0.878571
ClHSP23	CsHSP39.1	0.934911
ClHSP16.1	CsHSP39.1	0.910569
ClHSP21.6	CsHSP39.1	0.93038
ClHSP17.6A	CsHSP39.1	0.908451
ClHSP46.3	CsHSP39.1	0.935294
ClHSP17.6B	CsHSP39.1	0.923077
ClHSP23.5	CsHSP39.1	0.913793
ClHSP23.6	CsHSP39.1	0.902299
ClHSP27.2	CsHSP39.1	0.935484
ClHSP18.9A	CsHSP39.1	0.732919
ClHSP13.7	CsHSP39.1	0.914286
ClHSP27.9	CsHSP39.1	0.943503
ClHSP21.8	CsHSP39.1	0.794118
ClHSP39.8	CsHSP39.1	0.84739
ClHSP42.6	CsHSP39.1	0.878229
ClHSP18.9B	CsHSP39.1	0.965278
ClHSP23.1	CsHSP39.1	0.919118
ClHSP50.3	CsHSP39.1	0.942478
ClHSP27.5	CsHSP39.1	0.945355
ClHSP15.3	CsHSP39.1	0.925926
ClHSP55.8	CsHSP39.1	0.9375
ClHSP57.4	CsHSP39.1	0.933333
ClHSP57.2	CsHSP39.1	0.937778
ClHSP43.7	CsHSP39.1	0.951456
CsHSP16.3	CsHSP39.1	0.928
CsHSP23.9B	CsHSP39.1	0.940476
CsHSP16.5	CsHSP39.1	0.924242
CsHSP17.9	CsHSP39.1	0.906475
CsHSP20.8	CsHSP39.1	0.909677
CsHSP27.1	CsHSP39.1	0.934911
CsHSP43.7	CsHSP39.1	0.956311
CsHSP6	CsHSP39.1	0.897959
CsHSP17.4	CsHSP39.1	0.882353
CsHSP67.1	CsHSP39.1	0.878338
CsHSP20.3	CsHSP39.1	0.93007
CsHSP22.9	CsHSP39.1	0.947826
CsHSP23.4	CsHSP39.1	0.905882
CsHSP17.5	CsHSP39.1	0.907143
ClHSP15.9	CsHSP23.9A	0.66087
ClHSP21.4	CsHSP23.9A	0.764706
ClHSP11.1B	CsHSP23.9A	0.692308
ClHSP11.1A	CsHSP23.9A	0.692308
ClHSP17.4	CsHSP23.9A	0.740458
ClHSP16.5	CsHSP23.9A	0.72093
ClHSP26.3	CsHSP23.9A	0.72449
ClHSP23.1A	CsHSP23.9A	0.928571
ClHSP38.8	CsHSP23.9A	0.915254
ClHSP22.8	CsHSP23.9A	0.785276
ClHSP17.6D	CsHSP23.9A	0.643411
ClHSP17.6C	CsHSP23.9A	0.643411
ClHSP18	CsHSP23.9A	0.646617
ClHSP16	CsHSP23.9A	0.666667
ClHSP18.1D	CsHSP23.9A	0.646617
ClHSP18.1C	CsHSP23.9A	0.646617
ClHSP18.1B	CsHSP23.9A	0.646617
ClHSP18.1A	CsHSP23.9A	0.646617
ClHSP18.2	CsHSP23.9A	0.664179
ClHSP18.1E	CsHSP23.9A	0.636364
ClHSP23	CsHSP23.9A	0.771605
ClHSP16.1	CsHSP23.9A	0.6875
ClHSP21.6	CsHSP23.9A	0.777027
ClHSP17.6A	CsHSP23.9A	0.75
ClHSP46.3	CsHSP23.9A	0.737968
ClHSP17.6B	CsHSP23.9A	0.786765
ClHSP23.5	CsHSP23.9A	0.121951
ClHSP23.6	CsHSP23.9A	0.131707
ClHSP27.2	CsHSP23.9A	0.703518
ClHSP18.9A	CsHSP23.9A	0.941606
ClHSP13.7	CsHSP23.9A	0.757282
ClHSP27.9	CsHSP23.9A	0.847826
ClHSP21.8	CsHSP23.9A	0.931298
ClHSP39.8	CsHSP23.9A	0.921212
ClHSP42.6	CsHSP23.9A	0.93125
ClHSP18.9B	CsHSP23.9A	0.834532
ClHSP23.1	CsHSP23.9A	0.815789
ClHSP50.3	CsHSP23.9A	0.913043
ClHSP27.5	CsHSP23.9A	0.815217
ClHSP15.3	CsHSP23.9A	0.806452
ClHSP55.8	CsHSP23.9A	0.854369
ClHSP57.4	CsHSP23.9A	0.874396
ClHSP57.2	CsHSP23.9A	0.84058
ClHSP43.7	CsHSP23.9A	0.891753
CsHSP16.3	CsHSP23.9A	0.672566
CsHSP23.9B	CsHSP23.9A	0.723404
CsHSP16.5	CsHSP23.9A	0.72093
CsHSP17.9	CsHSP23.9A	0.646154
CsHSP20.8	CsHSP23.9A	0.112903
CsHSP27.1	CsHSP23.9A	0.835227
CsHSP43.7	CsHSP23.9A	0.896907
CsHSP6	CsHSP23.9A	0.553191
CsHSP17.4	CsHSP23.9A	0.632812
CsHSP67.1	CsHSP23.9A	0.949438
CsHSP20.3	CsHSP23.9A	0.801471
CsHSP22.9	CsHSP23.9A	0.917526
CsHSP23.4	CsHSP23.9A	0.725146
CsHSP17.5	CsHSP23.9A	0.748092
CsHSP39.1	CsHSP23.9A	0.92
ClHSP15.9	CsHSP56.7	0.848485
ClHSP21.4	CsHSP56.7	0.852071
ClHSP11.1B	CsHSP56.7	0.822222
ClHSP11.1A	CsHSP56.7	0.822222
ClHSP17.4	CsHSP56.7	0.857143
ClHSP16.5	CsHSP56.7	0.857143
ClHSP26.3	CsHSP56.7	0.901869
ClHSP23.1A	CsHSP56.7	0.91623
ClHSP38.8	CsHSP56.7	0.951754
ClHSP22.8	CsHSP56.7	0.87027
ClHSP17.6D	CsHSP56.7	0.826389
ClHSP17.6C	CsHSP56.7	0.826389
ClHSP18	CsHSP56.7	0.831081
ClHSP16	CsHSP56.7	0.823529
ClHSP18.1D	CsHSP56.7	0.844595
ClHSP18.1C	CsHSP56.7	0.844595
ClHSP18.1B	CsHSP56.7	0.844595
ClHSP18.1A	CsHSP56.7	0.844595
ClHSP18.2	CsHSP56.7	0.790541
ClHSP18.1E	CsHSP56.7	0.809524
ClHSP23	CsHSP56.7	0.851648
ClHSP16.1	CsHSP56.7	0.847328
ClHSP21.6	CsHSP56.7	0.85119
ClHSP17.6A	CsHSP56.7	0.858108
ClHSP46.3	CsHSP56.7	0.927746
ClHSP17.6B	CsHSP56.7	0.868421
ClHSP23.5	CsHSP56.7	0.853659
ClHSP23.6	CsHSP56.7	0.843902
ClHSP27.2	CsHSP56.7	0.890351
ClHSP18.9A	CsHSP56.7	0.936709
ClHSP13.7	CsHSP56.7	0.778761
ClHSP27.9	CsHSP56.7	0.911017
ClHSP21.8	CsHSP56.7	0.928571
ClHSP39.8	CsHSP56.7	0.947368
ClHSP42.6	CsHSP56.7	0.935622
ClHSP18.9B	CsHSP56.7	0.877419
ClHSP23.1	CsHSP56.7	0.809756
ClHSP50.3	CsHSP56.7	0.920716
ClHSP27.5	CsHSP56.7	0.885845
ClHSP15.3	CsHSP56.7	0.81295
ClHSP55.8	CsHSP56.7	0.200837
ClHSP57.4	CsHSP56.7	0.327198
ClHSP57.2	CsHSP56.7	0.0306748
ClHSP43.7	CsHSP56.7	0.829333
CsHSP16.3	CsHSP56.7	0.848485
CsHSP23.9B	CsHSP56.7	0.911765
CsHSP16.5	CsHSP56.7	0.864286
CsHSP17.9	CsHSP56.7	0.813793
CsHSP20.8	CsHSP56.7	0.870968
CsHSP27.1	CsHSP56.7	0.912281
CsHSP43.7	CsHSP56.7	0.837333
CsHSP6	CsHSP56.7	0.76
CsHSP17.4	CsHSP56.7	0.832168
CsHSP67.1	CsHSP56.7	0.934066
CsHSP20.3	CsHSP56.7	0.866242
CsHSP22.9	CsHSP56.7	0.91623
CsHSP23.4	CsHSP56.7	0.84375
CsHSP17.5	CsHSP56.7	0.870748
CsHSP39.1	CsHSP56.7	0.942222
CsHSP23.9A	CsHSP56.7	0.845411
ClHSP15.9	CsHSP12.9	0.791209
ClHSP21.4	CsHSP12.9	0.875
ClHSP11.1B	CsHSP12.9	0.79661
ClHSP11.1A	CsHSP12.9	0.79661
ClHSP17.4	CsHSP12.9	0.854369
ClHSP16.5	CsHSP12.9	0.8125
ClHSP26.3	CsHSP12.9	0.847619
ClHSP23.1A	CsHSP12.9	0.962963
ClHSP38.8	CsHSP12.9	0.95098
ClHSP22.8	CsHSP12.9	0.84466
ClHSP17.6D	CsHSP12.9	0.807692
ClHSP17.6C	CsHSP12.9	0.807692
ClHSP18	CsHSP12.9	0.807692
ClHSP16	CsHSP12.9	0.834951
ClHSP18.1D	CsHSP12.9	0.788462
ClHSP18.1C	CsHSP12.9	0.798077
ClHSP18.1B	CsHSP12.9	0.798077
ClHSP18.1A	CsHSP12.9	0.798077
ClHSP18.2	CsHSP12.9	0.826923
ClHSP18.1E	CsHSP12.9	0.826923
ClHSP23	CsHSP12.9	0.857143
ClHSP16.1	CsHSP12.9	0.802083
ClHSP21.6	CsHSP12.9	0.813084
ClHSP17.6A	CsHSP12.9	0.823529
ClHSP46.3	CsHSP12.9	0.822917
ClHSP17.6B	CsHSP12.9	0.82
ClHSP23.5	CsHSP12.9	0.854369
ClHSP23.6	CsHSP12.9	0.854369
ClHSP27.2	CsHSP12.9	0.854369
ClHSP18.9A	CsHSP12.9	0.929577
ClHSP13.7	CsHSP12.9	0.892473
ClHSP27.9	CsHSP12.9	0.861386
ClHSP21.8	CsHSP12.9	0.941176
ClHSP39.8	CsHSP12.9	0.910112
ClHSP42.6	CsHSP12.9	0.923913
ClHSP18.9B	CsHSP12.9	0.784314
ClHSP23.1	CsHSP12.9	0.848485
ClHSP50.3	CsHSP12.9	0.934579
ClHSP27.5	CsHSP12.9	0.836538
ClHSP15.3	CsHSP12.9	0.845238
ClHSP55.8	CsHSP12.9	0.896226
ClHSP57.4	CsHSP12.9	0.906542
ClHSP57.2	CsHSP12.9	0.897196
ClHSP43.7	CsHSP12.9	0.87619
CsHSP16.3	CsHSP12.9	0.804124
CsHSP23.9B	CsHSP12.9	0.826531
CsHSP16.5	CsHSP12.9	0.8125
CsHSP17.9	CsHSP12.9	0.807692
CsHSP20.8	CsHSP12.9	0.858696
CsHSP27.1	CsHSP12.9	0.85
CsHSP43.7	CsHSP12.9	0.87619
CsHSP6	CsHSP12.9	0.76
CsHSP17.4	CsHSP12.9	0.805825
CsHSP67.1	CsHSP12.9	0.941176
CsHSP20.3	CsHSP12.9	0.849462
CsHSP22.9	CsHSP12.9	0.944444
CsHSP23.4	CsHSP12.9	0.788462
CsHSP17.5	CsHSP12.9	0.854369
CsHSP39.1	CsHSP12.9	0.950495
CsHSP23.9A	CsHSP12.9	0.854369
CsHSP56.7	CsHSP12.9	0.897196
ClHSP15.9	CsHSP18.9	0.834783
ClHSP21.4	CsHSP18.9	0.832061
ClHSP11.1B	CsHSP18.9	0.777778
ClHSP11.1A	CsHSP18.9	0.777778
ClHSP17.4	CsHSP18.9	0.820896
ClHSP16.5	CsHSP18.9	0.828125
ClHSP26.3	CsHSP18.9	0.846154
ClHSP23.1A	CsHSP18.9	0.91358
ClHSP38.8	CsHSP18.9	0.938356
ClHSP22.8	CsHSP18.9	0.862069
ClHSP17.6D	CsHSP18.9	0.819549
ClHSP17.6C	CsHSP18.9	0.819549
ClHSP18	CsHSP18.9	0.824818
ClHSP16	CsHSP18.9	0.8
ClHSP18.1D	CsHSP18.9	0.80292
ClHSP18.1C	CsHSP18.9	0.817518
ClHSP18.1B	CsHSP18.9	0.817518
ClHSP18.1A	CsHSP18.9	0.817518
ClHSP18.2	CsHSP18.9	0.810219
ClHSP18.1E	CsHSP18.9	0.816176
ClHSP23	CsHSP18.9	0.857143
ClHSP16.1	CsHSP18.9	0.8
ClHSP21.6	CsHSP18.9	0.850746
ClHSP17.6A	CsHSP18.9	0.843284
ClHSP46.3	CsHSP18.9	0.863636
ClHSP17.6B	CsHSP18.9	0.835821
ClHSP23.5	CsHSP18.9	0.834532
ClHSP23.6	CsHSP18.9	0.834532
ClHSP27.2	CsHSP18.9	0.841727
ClHSP18.9A	CsHSP18.9	0.961165
ClHSP13.7	CsHSP18.9	0.819048
ClHSP27.9	CsHSP18.9	0.854962
ClHSP21.8	CsHSP18.9	0.888889
ClHSP39.8	CsHSP18.9	0.890625
ClHSP42.6	CsHSP18.9	0.936508
ClHSP18.9B	CsHSP18.9	0.0903614
ClHSP23.1	CsHSP18.9	0.822034
ClHSP50.3	CsHSP18.9	0.921212
ClHSP27.5	CsHSP18.9	0.365854
ClHSP15.3	CsHSP18.9	0.867347
ClHSP55.8	CsHSP18.9	0.87013
ClHSP57.4	CsHSP18.9	0.883871
ClHSP57.2	CsHSP18.9	0.870968
ClHSP43.7	CsHSP18.9	0.861314
CsHSP16.3	CsHSP18.9	0.8
CsHSP23.9B	CsHSP18.9	0.87218
CsHSP16.5	CsHSP18.9	0.835938
CsHSP17.9	CsHSP18.9	0.820896
CsHSP20.8	CsHSP18.9	0.885246
CsHSP27.1	CsHSP18.9	0.853659
CsHSP43.7	CsHSP18.9	0.854015
CsHSP6	CsHSP18.9	0.808511
CsHSP17.4	CsHSP18.9	0.81203
CsHSP67.1	CsHSP18.9	0.938356
CsHSP20.3	CsHSP18.9	0.844262
CsHSP22.9	CsHSP18.9	0.901235
CsHSP23.4	CsHSP18.9	0.804511
CsHSP17.5	CsHSP18.9	0.820896
CsHSP39.1	CsHSP18.9	0.965278
CsHSP23.9A	CsHSP18.9	0.827338
CsHSP56.7	CsHSP18.9	0.870968
CsHSP12.9	CsHSP18.9	0.794118
ClHSP15.9	CsHSP34.3	0.887931
ClHSP21.4	CsHSP34.3	0.910345
ClHSP11.1B	CsHSP34.3	0.902439
ClHSP11.1A	CsHSP34.3	0.902439
ClHSP17.4	CsHSP34.3	0.885496
ClHSP16.5	CsHSP34.3	0.902439
ClHSP26.3	CsHSP34.3	0.905882
ClHSP23.1A	CsHSP34.3	0.933333
ClHSP38.8	CsHSP34.3	0.402778
ClHSP22.8	CsHSP34.3	0.892405
ClHSP17.6D	CsHSP34.3	0.884615
ClHSP17.6C	CsHSP34.3	0.884615
ClHSP18	CsHSP34.3	0.88806
ClHSP16	CsHSP34.3	0.888
ClHSP18.1D	CsHSP34.3	0.880597
ClHSP18.1C	CsHSP34.3	0.88806
ClHSP18.1B	CsHSP34.3	0.88806
ClHSP18.1A	CsHSP34.3	0.88806
ClHSP18.2	CsHSP34.3	0.881481
ClHSP18.1E	CsHSP34.3	0.887218
ClHSP23	CsHSP34.3	0.935065
ClHSP16.1	CsHSP34.3	0.893443
ClHSP21.6	CsHSP34.3	0.931973
ClHSP17.6A	CsHSP34.3	0.878788
ClHSP46.3	CsHSP34.3	0.915584
ClHSP17.6B	CsHSP34.3	0.895522
ClHSP23.5	CsHSP34.3	0.917722
ClHSP23.6	CsHSP34.3	0.917722
ClHSP27.2	CsHSP34.3	0.935294
ClHSP18.9A	CsHSP34.3	0.825175
ClHSP13.7	CsHSP34.3	0.903846
ClHSP27.9	CsHSP34.3	0.944444
ClHSP21.8	CsHSP34.3	0.804054
ClHSP39.8	CsHSP34.3	0.869369
ClHSP42.6	CsHSP34.3	0.890688
ClHSP18.9B	CsHSP34.3	0.954887
ClHSP23.1	CsHSP34.3	0.928058
ClHSP50.3	CsHSP34.3	0.922705
ClHSP27.5	CsHSP34.3	0.94012
ClHSP15.3	CsHSP34.3	0.925234
ClHSP55.8	CsHSP34.3	0.951456
ClHSP57.4	CsHSP34.3	0.951691
ClHSP57.2	CsHSP34.3	0.956522
ClHSP43.7	CsHSP34.3	0.95288
CsHSP16.3	CsHSP34.3	0.903226
[truncated: 3,673 more rows]
