# Supplementary material for: Genome-Wide Analysis of Watermelon HSP20s and Their Expression Profiles and Subcellular Locations under Stresses
Source: Int J Mol Sci. 2018 Dec 20;20(1):12. doi: 10.3390/ijms20010012 (PMC6337729; doi:10.3390/ijms20010012)
Supplement: Supplementary file 1 [file ijms-20-00012-s001.zip › Table S3. promoter analysis.xlsx]

## Sheet: Sheet1
Table S3. Summary of cis-elements in promoter regions of the HSP20 genes in watermelon
		MeJA-responsiveness		Ethylene-responsive element	Gibberellin-responsive element			Abscisic acid responsiveness	Salicylic acid responsiveness	Auxin-responsive element			Heat stress responsiveness	Low-temperature responsiveness	Drought-inducibility
Named	Loci	CGTCA-motif	TGACG-motif	ERE	P-box	GARE-motif	TATC-box	ABRE	TCA-element	TGA-element	AuxRR-core	AuxRE	HSE	LTR	MBS
ClHSP22.8	Cla017945			1		1							1		1
ClHSP17.6D	Cla004315	2			1									1
ClHSP17.6C	Cla003965	2			1									1
ClHSP18	Cla003968	3	3											1
ClHSP16	Cla018155						1		1				1
ClHSP18.1D	Cla004312			3				1					1
ClHSP18.1C	Cla004314								1				1
ClHSP18.1B	Cla003964								1				1
ClHSP18.1A	Cla000040												1
ClHSP18.2	Cla008197	1		1										1
ClHSP18.1E	Cla006565					1							3	2	1
ClHSP23	Cla016060		1					1					3
ClHSP16.1	Cla001268	1		1	2	1					1		1
ClHSP21.6	Cla012373								1			1	1
ClHSP15.9	Cla009144	1								1
ClHSP21.4	Cla004568	1		1	1			1	1				1
ClHSP11.1B	Cla004313				1			2	1				1
ClHSP11.1A	Cla003963				1			2	1				1
ClHSP17.4	Cla020854	1											1		1
ClHSP16.5	Cla008198												1
ClHSP26.3	Cla009996	1						1	1	2
ClHSP23.1A	Cla005275			1				2	1
ClHSP38.8	Cla011096								1	1			1	1
ClHSP17.6A	Cla020853		2		1			1	1				1	1
ClHSP46.3	Cla012714	1				1							1
ClHSP17.6B	Cla012545				1								1		1
ClHSP23.5	Cla005645	1	1	1	1
ClHSP23.6	Cla012124												2		1
ClHSP27.2	Cla000300		2						1				1		2
ClHSP18.9A	Cla018648		1			1
ClHSP13.7	Cla019390								1				3	2
ClHSP27.9	Cla005544				1	1							3
ClHSP21.8	Cla003135		1					1	1						2
ClHSP39.8	Cla020460		1	1			1		1				3
ClHSP42.6	Cla013676								1				1
ClHSP18.9B	Cla009418								2				1
ClHSP23.1B	Cla019876		1						1	1	1				1
ClHSP50.3	Cla016397		1
ClHSP27.5	Cla021620	1	1			1							1
ClHSP15.3	Cla021916							1	1
ClHSP55.8	Cla018220	2			1
ClHSP57.4	Cla013295	1				1	1								1
ClHSP57.2	Cla017887		1	1
ClHSP43.7	Cla019875			1	1	1			1						2
