# Supplementary material for: Genome-Wide Analysis of Watermelon HSP20s and Their Expression Profiles and Subcellular Locations under Stresses
Source: Int J Mol Sci. 2018 Dec 20;20(1):12. doi: 10.3390/ijms20010012 (PMC6337729; doi:10.3390/ijms20010012)
Supplement: Supplementary file 1 [file ijms-20-00012-s001.zip › Table S4. GO analysis .xlsx]

## Sheet: Sheet1
Table S4. Go enrichment analyses to ClHSP20 proteins in watermelon
Cellular Component Accessions
Slim id: GO:0005575	Cellular component	Protein number:3
ClHSP18.2	GO:0005737	Cytoplasm
ClHSP27.2	GO:0009536	Plastid
ClHSP15.9	GO:0005782	Peroxisomal matrix
Molecular Function Accessions
Slim id: GO:0005515	protein binding	Protein number:8
ClHSP17.6D	GO:0005515	protein binding
ClHSP17.6C	GO:0005515	protein binding
ClHSP18	GO:0005515	protein binding
ClHSP18.1D	GO:0005515	protein binding
ClHSP18.1C	GO:0005515	protein binding
ClHSP18.1B	GO:0005515	protein binding
ClHSP18.1A	GO:0005515	protein binding
ClHSP18.1E	GO:0005515	protein binding
Biological Process Accessions
Slim id: GO:0006950	response to stress	Protein number:10
ClHSP55.8	GO:0042538	hyperosmotic salinity response
ClHSP57.2	GO:0042538	hyperosmotic salinity response
ClHSP18	GO:0010286	heat acclimation
ClHSP18.1D	GO:0010286	heat acclimation
ClHSP18.1C	GO:0010286	heat acclimation
ClHSP18.1B	GO:0010286	heat acclimation
ClHSP18.1A	GO:0010286	heat acclimation
ClHSP18.1E	GO:0010286	heat acclimation
ClHSP17.6D	GO:0009408	response to heat
ClHSP17.6C	GO:0009408	response to heat
ClHSP18	GO:0009408	response to heat
ClHSP18.1D	GO:0009408	response to heat
ClHSP18.1C	GO:0009408	response to heat
ClHSP18.1B	GO:0009408	response to heat
ClHSP18.1A	GO:0009408	response to heat
ClHSP18.1E	GO:0009408	response to heat
ClHSP18	GO:0042542	response to hydrogen peroxide
ClHSP18.1D	GO:0042542	response to hydrogen peroxide
ClHSP18.1C	GO:0042542	response to hydrogen peroxide
ClHSP18.1B	GO:0042542	response to hydrogen peroxide
ClHSP18.1A	GO:0042542	response to hydrogen peroxide
ClHSP18.1E	GO:0042542	response to hydrogen peroxide
Slim id: GO:0008150	biological_process	Protein number:6
ClHSP18	GO:0042542	response to hydrogen peroxide
ClHSP18.1D	GO:0042542	response to hydrogen peroxide
ClHSP18.1C	GO:0042542	response to hydrogen peroxide
ClHSP18.1B	GO:0042542	response to hydrogen peroxide
ClHSP18.1A	GO:0042542	response to hydrogen peroxide
ClHSP18.1E	GO:0042542	response to hydrogen peroxide
Slim id: GO:0009628	response to abiotic stimulus	Protein number:10
ClHSP55.8	GO:0042538	hyperosmotic salinity response
ClHSP57.2	GO:0042538	hyperosmotic salinity response
ClHSP18	GO:0009644	response to high light intensity
ClHSP18.1D	GO:0009644	response to high light intensity
ClHSP18.1C	GO:0009644	response to high light intensity
ClHSP18.1B	GO:0009644	response to high light intensity
ClHSP18.1A	GO:0009644	response to high light intensity
ClHSP18.1E	GO:0009644	response to high light intensity
ClHSP18	GO:0010286	heat acclimation
ClHSP18.1D	GO:0010286	heat acclimation
ClHSP18.1C	GO:0010286	heat acclimation
ClHSP18.1B	GO:0010286	heat acclimation
ClHSP18.1A	GO:0010286	heat acclimation
ClHSP18.1E	GO:0010286	heat acclimation
ClHSP17.6D	GO:0009408	response to heat
ClHSP17.6C	GO:0009408	response to heat
ClHSP18	GO:0009408	response to heat
ClHSP18.1D	GO:0009408	response to heat
ClHSP18.1C	GO:0009408	response to heat
ClHSP18.1B	GO:0009408	response to heat
ClHSP18.1A	GO:0009408	response to heat
ClHSP18.1E	GO:0009408	response to heat
Slim id: GO:0009636	response to toxic substance	Protein number:6
ClHSP18	GO:0042542	response to hydrogen peroxide
ClHSP18.1D	GO:0042542	response to hydrogen peroxide
ClHSP18.1C	GO:0042542	response to hydrogen peroxide
ClHSP18.1B	GO:0042542	response to hydrogen peroxide
ClHSP18.1A	GO:0042542	response to hydrogen peroxide
ClHSP18.1E	GO:0042542	response to hydrogen peroxide
Slim id: GO:0050896	response to stimulus	Protein number:6
ClHSP18	GO:0042542	response to hydrogen peroxide
ClHSP18.1D	GO:0042542	response to hydrogen peroxide
ClHSP18.1C	GO:0042542	response to hydrogen peroxide
ClHSP18.1B	GO:0042542	response to hydrogen peroxide
ClHSP18.1A	GO:0042542	response to hydrogen peroxide
ClHSP18.1E	GO:0042542	response to hydrogen peroxide
